# Supplementary material for: The Q-Pass Index: A Multifactorial IMUs-Based Tool to Assess Passing Skills in Basketball
Source: Sensors (Basel). 2021 Jul 5;21(13):4601. doi: 10.3390/s21134601 (PMC8271510; doi:10.3390/s21134601)
Supplement: Supplementary file 1 [file sensors-21-04601-s001.zip]

Archive with 1 entries (1 files):
- sensors-1230143-supplementary.xlsx
