# Supplementary material for: The Q-Pass Index: A Multifactorial IMUs-Based Tool to Assess Passing Skills in Basketball
Source: Sensors (Basel). 2021 Jul 5;21(13):4601. doi: 10.3390/s21134601 (PMC8271510; doi:10.3390/s21134601)
Supplement: Supplementary file 1 [file sensors-21-04601-s001.zip › sensors-1230143-supplementary.xlsx]

## Sheet: SUBJECT 1
					RFA	RFA	RFA	RA	RA	RA		Gyroscope			Resultant	2Hz Filter	TIME
Time	Resultant 2Hz	5Hz	Raw		Angular Velocity X (rad/s)	Angular Velocity Y (rad/s)	Angular Velocity Z (rad/s)	Angular Velocity X (rad/s)	Angular Velocity Y (rad/s)	Angular Velocity Z (rad/s)		x	y	z
0	1.18962	1.1898	1.1898		0.385452	0.050844	0.07464	0.790332	-0.067007	0.034337		1.17578	-0.016163	0.108977	1.18093	1.18085	0
0.0078125	2.47141	6.23004	1.15168		0.319578	0.007789	0.090718	0.808467	0.034047	0.128889		1.12804	0.041836	0.219607	1.14998	2.45954	0.0078125
0.015625	3.73656	11.2583	1.16952		0.311387	-0.009558	0.068636	0.829058	0.098596	0.16224		1.14044	0.089038	0.230876	1.16698	3.72155	0.015625
0.0234375	4.96835	16.2438	1.15353		0.388102	-0.017008	0.016285	0.745158	0.080514	0.151787		1.13326	0.063506	0.168072	1.14741	4.9501	0.0234375
0.03125	6.14978	21.1186	1.10287		0.461459	-0.080543	-0.013952	0.61582	0.058065	0.140146		1.07728	-0.022478	0.126194	1.08488	6.12816	0.03125
0.0390625	7.2635	25.7589	1.13274		0.555719	-0.15133	-0.024862	0.539708	0.028717	0.13153		1.09543	-0.122613	0.106668	1.10742	7.23834	0.0390625
0.046875	8.29173	29.9675	1.25054		0.704771	-0.18514	-0.012757	0.511161	0.029189	0.100393		1.21593	-0.155951	0.087636	1.22902	8.2628	0.046875
0.0546875	9.2165	33.4735	72.5694		-0.232954	0.044934	53.7334	0.103243	0.11356	18.8348		-0.129711	0.158494	72.5683	72.5686	9.18355	0.0546875
0.0625	10.0213	35.9833	73.3271		-0.215435	0.17097	53.8014	0.207563	0.134778	19.5234		-0.007872	0.305748	73.3248	73.3255	9.98401	0.0625
0.0703125	10.6934	37.2683	73.1091		-0.197834	0.257952	53.6002	0.266406	0.155028	19.5054		0.068572	0.41298	73.1057	73.1069	10.6515	0.0703125
0.078125	11.2257	37.2228	73.0406		-0.159571	0.256197	53.6405	0.283835	0.18657	19.3963		0.124264	0.442767	73.0368	73.0382	11.1787	0.078125
0.0859375	11.6167	35.8762	73.0294		-0.131843	0.212738	53.618	0.306192	0.268309	19.4065		0.174349	0.481047	73.0245	73.0263	11.5643	0.0859375
0.09375	11.8708	33.3931	73.1976		-0.10527	0.225173	53.6811	0.284194	0.259039	19.5121		0.178924	0.484212	73.1932	73.195	11.8125	0.09375
0.101562	11.9978	30.061	0.99883		0.390111	-0.131327	0.224028	0.446692	0.229953	0.169383		0.836803	0.098626	0.393411	0.929913	11.9331	0.101562
0.109375	12.0109	26.233	0.941445		0.337019	-0.148688	0.202781	0.487035	0.13681	0.124403		0.824054	-0.011878	0.327184	0.88671	11.9394	0.109375
0.117188	11.9245	22.2387	0.96833		0.343333	-0.188347	0.220102	0.499824	0.06544	0.123978		0.843157	-0.122907	0.34408	0.918918	11.8457	0.117188
0.125	11.7524	18.3312	1.02818		0.401182	-0.199852	0.25742	0.502431	0.044734	0.083657		0.903613	-0.155118	0.341077	0.978219	11.6658	0.125
0.132812	11.5074	14.6849	1.07385		0.451049	-0.189887	0.281884	0.503698	0.025603	0.069281		0.954747	-0.164284	0.351165	1.03046	11.4124	0.132812
0.140625	11.2013	11.4095	1.12035		0.452715	-0.149251	0.255125	0.568907	0.07097	0.085689		1.02162	-0.078281	0.340814	1.07981	11.0974	0.140625
0.148438	10.8448	8.56366	1.14019		0.460766	-0.089406	0.201872	0.594522	0.162529	0.126887		1.05529	0.073123	0.328759	1.10773	10.7316	0.148438
0.15625	10.4478	6.16718	1.1102		0.407955	-0.057512	0.19596	0.531852	0.307141	0.224707		0.939807	0.249629	0.420667	1.05949	10.3247	0.15625
0.164062	10.0194	4.21143	1.08359		0.319946	-0.030542	0.213361	0.527975	0.411527	0.197077		0.847921	0.380985	0.410438	1.01616	9.88574	0.164062
0.171875	9.56753	2.66822	1.059		0.284803	0.011651	0.202091	0.574437	0.412952	0.054779		0.85924	0.424603	0.25687	0.992252	9.42289	0.171875
0.179688	9.09952	1.49703	0.985515		0.212731	0.036853	0.198903	0.600047	0.341256	-0.047913		0.812778	0.378109	0.15099	0.90905	8.94339	0.179688
0.1875	8.62184	0.650622	0.897229		0.156777	0.065267	0.21052	0.567186	0.250207	-0.092279		0.723963	0.315474	0.118241	0.798516	8.45376	0.1875
0.195312	8.14018	0.079245	0.864726		0.092858	0.093563	0.23452	0.566855	0.142389	-0.115134		0.659713	0.235952	0.119386	0.710737	7.95972	0.195312
0.203125	7.65955	-0.266357	0.922499		-0.003187	0.107659	0.26114	0.614541	0.059965	-0.168428		0.611354	0.167624	0.092712	0.640661	7.46632	0.203125						SUBJECT 1
0.210938	7.18427	-0.432813	0.97435		-0.043037	0.146043	0.277852	0.62905	0.045831	-0.185812		0.586013	0.191874	0.09204	0.623457	6.97792	0.210938						Variation (rad/s)	time (s)	ACCURACY
0.21875	6.71803	-0.46266	1.06349		0.006918	0.194358	0.283605	0.689028	0.070523	-0.195207		0.695946	0.264881	0.088398	0.749878	6.49824	0.21875				Pass type 1	1	11.0039	0.46875	SUCCEED		SUCCEED
0.226562	6.26394	-0.393425	1.17149		0.068081	0.233839	0.293997	0.734695	0.199959	-0.209523		0.802776	0.433798	0.084474	0.916387	6.03042	0.226562					2	7.69224	0.265625	SUCCEED		FAILED
0.234375	5.82459	-0.257145	1.23133		0.137119	0.252759	0.292396	0.749682	0.269923	-0.198822		0.886801	0.522682	0.093574	1.03362	5.57707	0.234375					3	10.2869	0.296875	SUCCEED
0.242188	5.4021	-0.0802463	1.30603		0.172353	0.269508	0.264573	0.813506	0.250985	-0.262481		0.985859	0.520493	0.002092	1.11483	5.14032	0.242188					4	9.30583	0.257812	SUCCEED
0.25	4.99814	0.11629	1.38995		0.165861	0.294223	0.221973	0.903861	0.250407	-0.303485		1.06972	0.54463	-0.081512	1.20315	4.72185	0.25					5	7.48502	0.289062	SUCCEED
0.257812	4.61402	0.316573	1.37708		0.156211	0.331309	0.178091	0.877541	0.250232	-0.328336		1.03375	0.581541	-0.150245	1.19558	4.32301	0.257812				Pass type 2	1	10.0671	0.4375	SUCCEED
0.265625	4.2507	0.509286	1.36532		0.146625	0.366036	0.151256	0.83542	0.239231	-0.36618		0.982045	0.605267	-0.214924	1.17344	3.94477	0.265625					2	13.5603	0.484375	SUCCEED
0.273438	3.90882	0.687027	1.32521		0.05185	0.36753	0.114767	0.825452	0.209093	-0.390283		0.877302	0.576623	-0.275516	1.08539	3.58784	0.273438					3	13.2776	0.414062	SUCCEED
0.28125	3.58878	0.845559	1.32596		-0.034821	0.398797	0.067767	0.797011	0.187426	-0.419477		0.76219	0.586223	-0.35171	1.02386	3.25265	0.28125					4	12.9378	0.421875	FAILED
0.289062	3.29072	0.983087	1.29161		-0.079978	0.40208	0.007051	0.745259	0.173142	-0.437971		0.665281	0.575222	-0.43092	0.979373	2.93941	0.289062					5	9.5093	0.429688	SUCCEED
0.296875	3.01457	1.0996	1.27411		-0.09782	0.399198	-0.035919	0.725603	0.15964	-0.436193		0.627783	0.558838	-0.472112	0.964003	2.64811	0.296875				Pass type 3	1	10.818	0.453125	FAILED
0.304688	2.76008	1.19627	1.27673		-0.054653	0.393001	-0.060276	0.725671	0.11934	-0.474842		0.671018	0.512341	-0.535118	0.999555	2.37856	0.304688					2	19.7695	0.46875	FAILED
0.3125	2.52683	1.27502	1.30102		-0.022548	0.410257	-0.07076	0.720046	0.142145	-0.492911		0.697498	0.552402	-0.563671	1.05327	2.13042	0.3125					3	15.2486	0.398438	SUCCEED
0.320312	2.31426	1.3381	1.25592		-0.056098	0.421185	-0.052522	0.669222	0.210354	-0.439443		0.613124	0.631539	-0.491965	1.00836	1.90322	0.320312					4	14.7251	0.554688	SUCCEED
0.328125	2.1217	1.3878	1.21356		-0.08968	0.421821	-0.030958	0.619978	0.270652	-0.390705		0.530298	0.692473	-0.421663	0.96878	1.69637	0.328125					5	15.268	0.921875	SUCCEED
0.335938	1.94838	1.42614	1.26058		-0.086085	0.462284	0.016394	0.627161	0.294801	-0.379427		0.541076	0.757085	-0.363033	0.998866	1.50923	0.335938				Pass type 4	1	14.8169	0.359375	FAILED
0.34375	1.79344	1.45466	1.40984		-0.18184	0.527688	0.057319	0.704236	0.197372	-0.430686		0.522396	0.72506	-0.373367	0.96851	1.34106	0.34375					2	10.6296	0.320312	SUCCEED
0.351562	1.65597	1.47448	1.58668		-0.355405	0.499567	0.003563	0.787681	0.084615	-0.565903		0.432276	0.584182	-0.56234	0.918889	1.19108	0.351562					3	9.39123	0.820312	FAILED
0.359375	1.53501	1.48658	1.54369		-0.316567	0.530473	0.051474	0.696393	0.206967	-0.570625		0.379826	0.73744	-0.519151	0.978572	1.05847	0.359375					4	13.7071	0.679688	SUCCEED
0.367188	1.4296	1.49208	1.50713		-0.414011	0.565857	0.103354	0.570546	0.261143	-0.493698		0.156535	0.827	-0.390344	0.927793	0.942407	0.367188					5	10.9116	0.320312	SUCCEED
0.375	1.33878	1.49226	1.4939		-0.603902	0.497271	0.023998	0.543916	0.105352	-0.446002		-0.059986	0.602623	-0.422004	0.738133	0.842034	0.375				Pass type 5	1	14.5445	0.515625	SUCCEED
0.382812	1.26157	1.48852	1.37808		-0.48844	0.476845	0.043578	0.517576	-0.058159	-0.458789		0.029136	0.418686	-0.415211	0.590379	0.756494	0.382812					2	8.31327	0.328125	FAILED
0.390625	1.19704	1.48212	1.40985		-0.41397	0.523773	0.155267	0.53714	-0.081644	-0.479157		0.12317	0.442129	-0.32389	0.561742	0.684921	0.390625					3	12.956	0.296875	SUCCEED
0.398438	1.14424	1.47414	1.47552		-0.576255	0.493288	0.116013	0.572799	-0.131192	-0.395179		-0.003456	0.362096	-0.279166	0.45723	0.626437	0.398438					4	13.7448	0.523438	SUCCEED
0.40625	1.10226	1.46544	1.41136		-0.661523	0.476443	0.072003	0.501696	-0.128521	-0.288734		-0.159827	0.347922	-0.216731	0.439962	0.580151	0.40625					5	8.90429	0.335938	SUCCEED
0.414062	1.07023	1.45672	1.37337		-0.686692	0.552007	0.107984	0.423179	0.006071	-0.23835		-0.263513	0.558078	-0.130366	0.630782	0.545157	0.414062
0.421875	1.04727	1.44848	1.40164		-0.800619	0.581059	0.065081	0.330357	0.080832	-0.22943		-0.470262	0.661891	-0.164349	0.828406	0.520547	0.421875				PASS 1.1
0.429688	1.03255	1.44105	1.44912		-0.924135	0.611213	0.028173	0.280106	0.111241	-0.159073		-0.644029	0.722454	-0.1309	0.976651	0.505417	0.429688				Max-Min	TIME
0.4375	1.0253	1.43457	1.36419		-0.860035	0.59607	0.030565	0.278989	0.128441	-0.079823		-0.581046	0.724511	-0.049258	0.930031	0.498894	0.4375				11.0039	0.46875
0.445312	1.02473	1.42907	1.39235		-0.787598	0.618041	0.069755	0.360079	0.110503	-0.096333		-0.427519	0.728544	-0.026578	0.845136	0.500136	0.445312				PASS 1.2
0.453125	1.03014	1.42442	1.4249		-0.737855	0.626524	0.067582	0.443761	0.005901	-0.098368		-0.294094	0.632425	-0.030786	0.698141	0.50834	0.453125				Max-Min	TIME
0.460938	1.04082	1.42042	1.4769		-0.718594	0.605322	0.093231	0.532538	-0.008806	-0.010802		-0.186056	0.596516	0.082429	0.630272	0.522735	0.460938				7.69224	0.265625		MATRIZ
0.46875	1.05612	1.4169	1.5722		-0.733002	0.581863	0.122861	0.606564	0.093214	0.134743		-0.126438	0.675077	0.257604	0.733536	0.542568	0.46875				PASS 1.3				PT1EX1	PT2EX1	PT3EX1	PT4EX1	PT5EX1
0.476562	1.07543	1.41392	1.55401		-0.707465	0.557089	0.120278	0.580776	0.148943	0.239244		-0.126689	0.706032	0.359522	0.802364	0.567103	0.476562				Max-Min	TIME			PT1EX2	PT2EX2	PT3EX2	PT4EX2	PT5EX2
0.484375	1.09818	1.41198	1.50645		-0.691731	0.480035	0.128079	0.52698	0.199596	0.333474		-0.164751	0.679631	0.461553	0.837898	0.59562	0.484375				10.2869	0.296875			PT1EX3	PT2EX3	PT3EX3	PT4EX3	PT5EX3
0.492188	1.12385	1.41203	1.5042		-0.668171	0.38566	0.111341	0.533652	0.265773	0.412077		-0.134519	0.651433	0.523418	0.84642	0.627421	0.492188				PASS 1.4				PT1EX4	PT2EX4	PT3EX4	PT4EX4	PT5EX4
0.5	1.15195	1.4154	1.41835		-0.628524	0.315289	0.080417	0.46986	0.350203	0.401915		-0.158664	0.665492	0.482332	0.837077	0.661829	0.5				Max-Min	TIME			PT1EX5	PT2EX5	PT3EX5	PT4EX5	PT5EX5
0.507812	1.18203	1.42363	1.23848		-0.570971	0.267307	0.087898	0.289908	0.41911	0.320356		-0.281063	0.686417	0.408254	0.846662	0.698186	0.507812				9.30583	0.257812
0.515625	1.21364	1.43814	1.11293		-0.518104	0.233289	0.109353	0.083064	0.350357	0.394744		-0.43504	0.583646	0.504097	0.885447	0.735851	0.515625				PASS 1.5
0.523438	1.24638	1.45974	1.22483		-0.466917	0.176867	0.13501	0.225368	0.352737	0.570515		-0.241549	0.529604	0.705525	0.914654	0.774197	0.523438				Max-Min	TIME
0.53125	1.2798	1.48837	1.33071		-0.476622	0.144963	0.149303	0.27482	0.439272	0.623421		-0.201802	0.584235	0.772724	0.989524	0.812613	0.53125				7.48502	0.289062
0.539062	1.31349	1.52314	1.47531		-0.526564	0.090182	0.152926	0.111196	0.530135	0.743165		-0.415368	0.620317	0.896091	1.16632	0.850501	0.539062				PASS 2.1
0.546875	1.34703	1.56264	1.60449		-0.539568	0.038164	0.164891	-0.148609	0.562014	0.861148		-0.688177	0.600178	1.02604	1.37352	0.887287	0.546875				Max-Min	TIME		SUBJECT 1
0.554688	1.38	1.60522	1.74367		-0.533284	0.019754	0.154163	-0.505638	0.628107	0.872713		-1.03892	0.647861	1.02688	1.59799	0.922423	0.554688				10.0671	0.4375			2659.06	11308.6	8491.26	10237	12842.7
0.5625	1.41203	1.64942	1.84431		-0.493314	0.000293	0.145282	-0.845833	0.745584	0.705472		-1.33915	0.745877	0.850754	1.75312	0.955411	0.5625				PASS 2.2				2245.06	9799.88	10954.5	8772.06	14985.1
0.570312	1.44276	1.69419	1.80427		-0.438955	-0.035149	0.143275	-0.954389	0.714069	0.614846		-1.39334	0.67892	0.758121	1.72542	0.985812	0.570312				Max-Min	TIME			2459.49	9627.84	10617.8	8823.42	10010.2
0.578125	1.47189	1.73897	1.72678		-0.410181	-0.061368	0.148623	-0.86468	0.626933	0.716676		-1.27486	0.565565	0.865299	1.6413	1.01325	0.578125				13.5603	0.484375			2808.48	9341.58	12646.7	10336.9	9909.9
0.585938	1.49912	1.78356	1.68911		-0.402277	-0.081252	0.142244	-0.714453	0.589926	0.84614		-1.11673	0.508674	0.988384	1.57567	1.03743	0.585938				PASS 2.3				2578.77	10061.5	12280.6	10450.4	9132.71
0.59375	1.5242	1.82777	1.73509		-0.423186	-0.089925	0.136998	-0.6283	0.623779	0.926185		-1.05149	0.533854	1.06318	1.58776	1.05809	0.59375				Max-Min	TIME
0.601562	1.5469	1.87118	1.74536		-0.434518	-0.110437	0.133687	-0.556759	0.667539	0.936194		-0.991277	0.557102	1.06988	1.56129	1.07504	0.601562				13.2776	0.414062
0.609375	1.56699	1.913	1.79034		-0.474734	-0.151004	0.147284	-0.578789	0.663226	0.916623		-1.05352	0.512222	1.06391	1.58246	1.08815	0.609375				PASS 2.4
0.617188	1.58428	1.95204	1.87846		-0.55995	-0.205186	0.151642	-0.592946	0.625346	0.923496		-1.1529	0.42016	1.07514	1.63145	1.0973	0.617188				Max-Min	TIME
0.625	1.5986	1.98671	1.99496		-0.610017	-0.272399	0.139636	-0.708524	0.64474	0.89712		-1.31854	0.372341	1.03676	1.71815	1.10246	0.625				12.9378	0.421875
0.632812	1.60979	2.01527	2.21563		-0.615278	-0.326908	0.092307	-1.08083	0.794168	0.699784		-1.69611	0.46726	0.792091	1.92939	1.10361	0.632812				PASS 2.5
0.640625	1.61776	2.03611	2.3447		-0.521156	-0.402324	0.054362	-1.3415	0.866673	0.534188		-1.86266	0.464349	0.58855	2.00786	1.10084	0.640625				Max-Min	TIME
0.648438	1.62244	2.04823	2.15918		-0.357823	-0.462644	0.058953	-1.24988	0.776739	0.551013		-1.6077	0.314095	0.609966	1.74797	1.09426	0.648438				9.5093	0.429688
0.65625	1.62385	2.05133	2.05274		-0.244115	-0.514088	0.075121	-1.10922	0.688376	0.694494		-1.35334	0.174288	0.769615	1.56659	1.0841	0.65625				PASS 3.1
0.664062	1.62203	2.04561	2.08102		-0.228472	-0.565915	0.037425	-0.959701	0.714132	0.853612		-1.18817	0.148217	0.891037	1.49254	1.07061	0.664062				Max-Min	TIME
0.671875	1.6171	2.0315	2.06069		-0.256016	-0.569418	-0.022717	-0.827315	0.751096	0.90186		-1.08333	0.181678	0.879143	1.40695	1.05411	0.671875				10.818	0.453125
0.679688	1.60919	2.00952	2.06215		-0.270759	-0.584372	-0.078425	-0.797253	0.746052	0.897407		-1.06801	0.16168	0.818982	1.35555	1.03498	0.679688				PASS 3.2
0.6875	1.59848	1.98035	1.9997		-0.264687	-0.611852	-0.128667	-0.760178	0.66557	0.850594		-1.02487	0.053718	0.721927	1.25476	1.01359	0.6875				Max-Min	TIME
0.695312	1.58521	1.94474	1.87828		-0.239058	-0.586519	-0.161176	-0.721474	0.577176	0.803921		-0.960532	-0.009343	0.642745	1.15578	0.990374	0.695312				19.7695	0.46875
0.703125	1.56962	1.90347	1.8079		-0.187895	-0.560409	-0.223259	-0.697166	0.501804	0.803302		-0.885061	-0.058605	0.580043	1.05982	0.96577	0.703125				PASS 3.3
0.710938	1.55202	1.85714	1.77496		-0.157646	-0.536221	-0.298317	-0.609415	0.498986	0.826106		-0.767061	-0.037235	0.527789	0.931842	0.940239	0.710938				Max-Min	TIME
0.71875	1.53271	1.80609	1.7862		-0.114541	-0.518915	-0.360378	-0.646577	0.465653	0.821052		-0.761118	-0.053262	0.460674	0.891268	0.914248	0.71875				15.2486	0.398438
0.726562	1.51203	1.75043	1.87441		-0.080997	-0.507711	-0.402156	-0.69166	0.377117	0.933746		-0.772657	-0.130594	0.53159	0.946912	0.888266	0.726562				PASS 3.4
0.734375	1.49034	1.69032	1.93334		-0.042605	-0.481987	-0.45041	-0.748297	0.293569	0.986188		-0.790902	-0.188418	0.535778	0.973697	0.862766	0.734375				Max-Min	TIME
0.742188	1.46803	1.62635	1.79441		-0.004044	-0.427815	-0.4889	-0.707459	0.26845	0.859003		-0.711503	-0.159365	0.370103	0.817686	0.838222	0.742188				14.7251	0.554688
0.75	1.44554	1.55965	1.47252		0.010572	-0.363479	-0.512288	-0.334165	0.208498	0.746788		-0.323593	-0.154981	0.2345	0.428628	0.815112	0.75				PASS 3.5
0.757812	1.42332	1.49176	1.41319		0.038041	-0.291454	-0.538309	0.040929	0.155578	0.78352		0.07897	-0.135876	0.245211	0.291251	0.793905	0.757812				Max-Min	TIME
0.765625	1.40182	1.42426	1.47671		0.059338	-0.201935	-0.526743	0.302237	0.130711	0.847771		0.361575	-0.071224	0.321028	0.488742	0.775041	0.765625				15.268	0.921875
0.773438	1.38152	1.35862	1.41835		0.025964	-0.138784	-0.52103	0.305687	0.113634	0.815756		0.331651	-0.02515	0.294726	0.444397	0.758927	0.773438				PASS 4.1
0.78125	1.36289	1.29634	1.24996		-0.034719	-0.09942	-0.501668	0.179769	0.155417	0.698016		0.14505	0.055997	0.196348	0.250455	0.745935	0.78125				Max-Min	TIME
0.789062	1.34639	1.23895	1.0654		-0.084253	-0.07957	-0.480332	0.092062	0.275796	0.491761		0.007809	0.196226	0.011429	0.196714	0.736401	0.789062				14.8169	0.359375
0.796875	1.33249	1.1878	1.00178		-0.116104	-0.058151	-0.450854	0.094179	0.225515	0.473213		-0.021925	0.167364	0.022359	0.170268	0.73062	0.796875				PASS 4.2
0.804688	1.32161	1.14376	1.07835		-0.144713	-0.030593	-0.41979	0.202664	0.133226	0.584978		0.057951	0.102633	0.165188	0.202926	0.728837	0.804688				Max-Min	TIME
0.8125	1.31418	1.1072	1.09134		-0.155594	0.005485	-0.377657	0.22804	0.151738	0.625508		0.072446	0.157223	0.247851	0.30232	0.731251	0.8125				10.6296	0.320312
0.820312	1.31058	1.07819	1.06068		-0.145652	0.053826	-0.353745	0.283945	0.177099	0.585461		0.138293	0.230925	0.231716	0.355167	0.738009	0.820312				PASS 4.3
0.828125	1.31117	1.05663	0.981822		-0.113271	0.094188	-0.324769	0.355935	0.19878	0.474		0.242664	0.292968	0.149231	0.408639	0.74922	0.828125				Max-Min	TIME
0.835938	1.31628	1.04228	0.953995		-0.098586	0.122503	-0.295951	0.425372	0.211129	0.396831		0.326786	0.333632	0.10088	0.477783	0.764956	0.835938				9.39123	0.820312
0.84375	1.32624	1.03466	0.920113		-0.119036	0.182928	-0.266391	0.403881	0.185635	0.36591		0.284845	0.368563	0.099519	0.476319	0.785258	0.84375				PASS 4.4
0.851562	1.3413	1.033	1.0708		-0.192547	0.22142	-0.245512	0.553724	0.071362	0.402396		0.361177	0.292782	0.156884	0.490696	0.810136	0.851562				Max-Min	TIME
0.859375	1.36173	1.03634	1.14343		-0.287056	0.226937	-0.224929	0.578732	0.131166	0.396895		0.291676	0.358103	0.171966	0.492834	0.839573	0.859375				13.7071	0.679688
0.867188	1.38773	1.04375	1.14819		-0.402335	0.249851	-0.205425	0.393665	0.147527	0.471842		-0.00867	0.397378	0.266417	0.4785	0.873521	0.867188				PASS 4.5
0.875	1.41949	1.05463	1.25119		-0.435971	0.24876	-0.195255	0.44198	0.100452	0.549879		0.006009	0.349212	0.354624	0.497738	0.911897	0.875				Max-Min	TIME
0.882812	1.4572	1.06881	1.16728		-0.458381	0.241975	-0.178105	0.372359	0.217214	0.444495		-0.086022	0.459189	0.26639	0.53779	0.954585	0.882812				10.9116	0.320312
0.890625	1.50099	1.08663	1.10787		-0.506287	0.219445	-0.108017	0.359294	0.270311	0.309053		-0.146993	0.489756	0.201036	0.549439	1.00143	0.890625				PASS 5.1
0.898438	1.551	1.10878	1.16842		-0.610405	0.175973	-0.036197	0.395014	0.231736	0.270951		-0.215391	0.407709	0.234754	0.517426	1.05224	0.898438				Max-Min	TIME
0.90625	1.60732	1.13622	1.24195		-0.709829	0.145676	-0.005351	0.384859	0.24429	0.244559		-0.32497	0.389966	0.239208	0.561159	1.10676	0.90625				14.5445	0.515625
0.914062	1.66999	1.17014	1.21821		-0.71625	0.15108	-0.011566	0.294453	0.295798	0.249203		-0.421797	0.446878	0.237637	0.658851	1.16473	0.914062				PASS 5.2
0.921875	1.73905	1.21196	1.12313		-0.661633	0.130096	0.030398	0.174375	0.339081	0.235476		-0.487258	0.469177	0.265874	0.726799	1.2258	0.921875				Max-Min	TIME
0.929688	1.81446	1.26312	0.978974		-0.585801	0.11469	0.149772	0.09183	0.320398	0.145189		-0.493971	0.435088	0.294961	0.721326	1.28958	0.929688				8.31327	0.328125
0.9375	1.89614	1.32469	1.06826		-0.662429	0.117764	0.227317	0.150022	0.320158	0.056683		-0.512407	0.437922	0.284	0.731432	1.35565	0.9375				PASS 5.3
0.945312	1.98393	1.39704	1.35955		-0.978443	0.080855	0.24668	0.053904	0.332948	0.082607		-0.924539	0.413803	0.329287	1.0651	1.42352	0.945312				Max-Min	TIME
0.953125	2.0776	1.47987	1.60572		-1.16955	0.031061	0.23666	0.0158	0.286861	0.295395		-1.15375	0.317922	0.532055	1.30969	1.49266	0.953125				12.956	0.296875
0.960938	2.17688	1.57269	1.63482		-1.18524	0.052214	0.295003	-0.084888	0.301754	0.267828		-1.27013	0.353968	0.562831	1.43363	1.5625	0.960938				PASS 5.4
0.96875	2.28142	1.6751	1.66033		-1.26661	0.08212	0.361059	-0.106083	0.289743	0.14448		-1.37269	0.371863	0.505539	1.50935	1.63246	0.96875				Max-Min	TIME
0.976562	2.39084	1.78691	1.71318		-1.33698	0.105554	0.383788	-0.021653	0.270031	0.166952		-1.35863	0.375585	0.55074	1.51336	1.70193	0.976562				13.7448	0.523438
0.984375	2.50469	1.90788	1.82348		-1.39928	0.111728	0.431336	-0.026032	0.297076	0.192535		-1.42532	0.408804	0.623871	1.60868	1.77029	0.984375				PASS 5.5
0.992188	2.62247	2.03758	2.01407		-1.51118	0.114907	0.511045	-0.090503	0.33643	0.224924		-1.60168	0.451337	0.735969	1.81954	1.83692	0.992188				Max-Min	TIME
1	2.7436	2.17542	2.25901		-1.63776	0.088176	0.563907	-0.214611	0.382857	0.287427		-1.85237	0.471033	0.851334	2.09235	1.90117	1				8.90429	0.335938
1.00781	2.86747	2.32074	2.41981		-1.721	0.081692	0.606405	-0.332294	0.396394	0.290571		-2.05329	0.478086	0.896976	2.2911	1.9624	1.00781
1.01562	2.99341	2.4731	2.54464		-1.82995	0.071974	0.639061	-0.406412	0.40012	0.201829		-2.23636	0.472094	0.84089	2.43542	2.01998	1.01562
1.02344	3.12071	2.63236	2.79848		-1.94209	0.042259	0.698481	-0.564906	0.414801	0.218715		-2.50699	0.45706	0.917196	2.70835	2.07332	1.02344
1.03125	3.2486	2.79879	3.02004		-2.04138	0.012134	0.759552	-0.701032	0.450772	0.118996		-2.74241	0.462906	0.878548	2.91667	2.12187	1.03125
1.03906	3.37633	2.97325	3.21808		-2.15536	-0.04996	0.796781	-0.76861	0.504614	-0.017722		-2.92397	0.454654	0.779059	3.05994	2.16514	1.03906
1.04688	3.50307	3.15733	3.28325		-2.2212	-0.093938	0.822464	-0.754464	0.51246	-0.037131		-2.97566	0.418522	0.785333	3.10588	2.20269	1.04688
1.05469	3.62801	3.35334	3.47759		-2.30467	-0.136464	0.844202	-0.842654	0.573578	0.008056		-3.14733	0.437114	0.852258	3.28984	2.23418	1.05469
1.0625	3.75031	3.56418	3.58967		-2.32412	-0.161235	0.826822	-0.886342	0.677554	-0.06587		-3.21046	0.516319	0.760952	3.33956	2.25936	1.0625
1.07031	3.86911	3.79307	3.60209		-2.25684	-0.188758	0.832411	-0.87854	0.788856	-0.141913		-3.13538	0.600098	0.690498	3.26612	2.27806	1.07031
1.07812	3.98354	4.04312	3.62642		-2.29681	-0.233375	0.908947	-0.759772	0.844729	-0.14452		-3.05658	0.611354	0.764427	3.20948	2.29023	1.07812
1.08594	4.09269	4.31672	3.69229		-2.39295	-0.290807	0.982469	-0.584582	0.897812	-0.196386		-2.97753	0.607005	0.786083	3.1388	2.29588	1.08594
1.09375	4.19564	4.61474	3.85605		-2.47311	-0.345415	1.04567	-0.432314	1.01825	-0.309999		-2.90542	0.672834	0.735675	3.07171	2.29513	1.09375
1.10156	4.29142	4.93586	4.01708		-2.54026	-0.408169	1.15967	-0.208145	1.08001	-0.467101		-2.74841	0.671843	0.692566	2.91286	2.28816	1.10156
1.10938	4.37904	5.27591	4.26535		-2.67935	-0.499576	1.34712	-0.106853	1.11967	-0.485535		-2.7862	0.620098	0.861589	2.98157	2.27525	1.10938
1.11719	4.45749	5.62749	4.70619		-2.87606	-0.585671	1.56259	-0.0067	1.23452	-0.619099		-2.88276	0.648848	0.943494	3.10185	2.25671	1.11719
1.125	4.52574	5.97978	5.49902		-3.39371	-0.707651	1.76054	0.221052	1.35557	-0.841747		-3.17266	0.647921	0.91879	3.36597	2.23295	1.125
1.13281	4.58281	6.31909	6.22702		-3.77343	-0.813267	1.95202	0.551119	1.48152	-1.05682		-3.22231	0.668255	0.895205	3.41046	2.20444	1.13281
1.14062	4.62783	6.62989	6.80474		-4.05207	-0.901147	2.13581	1.05242	1.45587	-1.15639		-2.99964	0.55472	0.979421	3.20388	2.17176	1.14062
1.14844	4.66004	6.89624	7.63525		-4.22125	-0.940801	2.36447	1.77845	1.46383	-1.42065		-2.4428	0.523026	0.943827	2.67052	2.13559	1.14844
1.15625	4.67893	7.10317	8.20297		-4.33112	-0.951817	2.55277	2.29613	1.47018	-1.44605		-2.03499	0.518366	1.10672	2.37375	2.0967	1.15625
1.16406	4.68422	7.23819	8.56725		-4.41542	-0.903023	2.66152	2.76165	1.40074	-1.23353		-1.65377	0.497715	1.42799	2.24095	2.05591	1.16406
1.17188	4.67597	7.29265	8.81115		-4.3944	-0.838434	2.63509	3.12332	1.38711	-1.19106		-1.27108	0.548679	1.44404	2.00048	2.01406	1.17188
1.17969	4.65461	7.26266	8.57355		-4.04058	-0.815433	2.46969	3.30952	1.35504	-1.18781		-0.731066	0.539609	1.28188	1.57125	1.97202	1.17969
1.1875	4.6209	7.14931	7.94948		-3.51621	-0.789335	2.43713	3.14655	1.30334	-1.16343		-0.369669	0.514006	1.2737	1.42239	1.93067	1.1875
1.19531	4.57599	6.95811	7.64459		-3.31344	-0.754897	2.56028	2.88077	1.24951	-1.27677		-0.432665	0.494614	1.28351	1.44196	1.89081	1.19531
1.20312	4.52132	6.69802	7.27412		-3.07096	-0.658189	2.53498	2.5877	1.1216	-1.59078		-0.483258	0.463413	0.944198	1.1575	1.85326	1.20312
1.21094	4.45862	6.3806	6.5606		-2.8084	-0.511624	2.28305	2.141	0.954358	-1.71643		-0.667398	0.442734	0.566611	0.981061	1.81874	1.21094	PASE 1.1					ω	Σω	t (seg)				ω	t (seg)	Suma Integral	Tiempo
1.21875	4.38987	6.01911	5.80739		-2.40001	-0.419249	2.06423	1.74747	0.89825	-1.7243		-0.652539	0.479001	0.339932	0.877954	1.78793	1.21875	Max-Min	TIEMPO				13.9638	2659.06	0.46875				1.78793	1.21875	2659.06	0.46875
1.22656	4.31724	5.62751	5.34038		-2.0167	-0.366756	2.01455	1.46559	0.991017	-1.71839		-0.551114	0.624261	0.296151	0.883818	1.76144	1.22656	11.0039	0.46875				13.7569						1.76144	1.22656
1.23438	4.24306	5.21947	5.14675		-2.02827	-0.383639	1.95449	1.34483	1.09682	-1.51559		-0.683441	0.713181	0.438899	1.0809	1.73979	1.23438						13.5878						1.73979	1.23438
1.24219	4.16975	4.80801	4.56916		-2.00075	-0.379023	1.64156	1.20603	1.09127	-1.08213		-0.794716	0.712245	0.559432	1.20492	1.72342	1.24219						13.4599						1.72342	1.24219
1.25	4.09978	4.40538	3.92132		-1.93322	-0.337654	1.27614	1.09776	0.861251	-0.742191		-0.835457	0.523597	0.533953	1.12127	1.71272	1.25						13.3764						1.71272	1.25
1.25781	4.0357	4.0228	3.5296		-1.86006	-0.308051	1.10587	0.870662	0.766037	-0.678935		-0.989399	0.457986	0.426938	1.17087	1.70802	1.25781						13.3396						1.70802	1.25781
1.26562	3.98002	3.67001	3.11156		-1.73679	-0.277274	1.02452	0.372324	0.818555	-0.591115		-1.36446	0.541281	0.433406	1.53055	1.70959	1.26562						13.3519						1.70959	1.26562
1.27344	3.93521	3.35491	2.82812		-1.57349	-0.234747	0.917391	-0.116056	0.885998	-0.430024		-1.68955	0.651251	0.487367	1.87516	1.71768	1.27344						13.4151						1.71768	1.27344
1.28125	3.90367	3.08344	2.5417		-1.3746	-0.145581	0.832999	-0.249436	0.855253	-0.259155		-1.62404	0.709672	0.573844	1.86291	1.7325	1.28125						13.5308						1.7325	1.28125
1.28906	3.88769	2.85953	2.14691		-1.14326	-0.037943	0.816841	-0.076039	0.734789	-0.061967		-1.2193	0.696846	0.754874	1.5944	1.75427	1.28906						13.7008						1.75427	1.28906
1.29688	3.88943	2.68491	1.96288		-0.914868	0.105745	0.820903	0.296238	0.665245	0.037063		-0.61863	0.77099	0.857966	1.30891	1.78322	1.29688						13.927						1.78322	1.29688
1.30469	3.91089	2.55886	1.98831		-0.696193	0.241492	0.812264	0.488253	0.718296	0.201526		-0.20794	0.959788	1.01379	1.41145	1.81956	1.30469						14.2107						1.81956	1.30469
1.3125	3.95392	2.47841	2.5134		-0.565707	0.378056	0.806676	0.86934	0.836291	0.819076		0.303633	1.21435	1.62575	2.0518	1.86346	1.3125						14.5536						1.86346	1.3125
1.32031	4.02018	2.43892	2.23332		-0.470729	0.570952	0.693769	0.183191	0.21603	1.18561		-0.287538	0.786982	1.87938	2.05769	1.91508	1.32031						14.9567						1.91508	1.32031
1.32812	4.11119	2.4352	3.76889		-0.345908	0.638818	0.564082	-2.74067	0.659907	-0.413424		-3.08658	1.29873	0.150658	3.35206	1.97458	1.32812						15.4215						1.97458	1.32812
1.33594	4.22836	2.4632	3.53162		0.042032	0.568187	0.598085	-2.29395	-0.212967	-1.41869		-2.25192	0.35522	-0.820605	2.42296	2.04218	1.33594						15.9494						2.04218	1.33594
1.34375	4.373	2.52142	2.19025		0.347023	0.717822	0.510805	-0.399356	-1.16836	-0.146226		-0.052333	-0.450539	0.364579	0.58193	2.11812	1.34375						16.5425						2.11812	1.34375
1.35156	4.5463	2.6107	2.41379		0.146451	1.02224	0.179891	-0.04877	-0.711882	1.16431		0.097681	0.310357	1.3442	1.38302	2.20267	1.35156						17.2029						2.20267	1.35156
1.35938	4.74933	2.73253	2.76038		-0.096559	1.27534	-0.268335	0.668925	0.225314	1.27066		0.572366	1.50065	1.00232	1.8932	2.29604	1.35938						17.9321						2.29604	1.35938
1.36719	4.98294	2.88813	3.04066		-0.153683	1.37346	-0.593533	0.840841	1.02128	0.781671		0.687158	2.39474	0.188138	2.49847	2.39836	1.36719						18.7312						2.39836	1.36719
1.375	5.2478	3.0786	2.92991		-0.176799	1.38771	-0.759354	0.375954	1.24943	0.297149		0.199155	2.63714	-0.462205	2.68473	2.50972	1.375						19.6009						2.50972	1.375
1.38281	5.54439	3.30497	2.73264		-0.139355	1.40229	-1.012	0.13983	0.88242	0.444082		0.000475	2.28471	-0.567918	2.35424	2.63022	1.38281						20.542						2.63022	1.38281
1.39062	5.87296	3.56759	3.19839		0.152023	1.4276	-1.5169	0.560045	0.498974	0.817964		0.712068	1.92657	-0.698941	2.16962	2.75993	1.39062						21.555						2.75993	1.39062
1.39844	6.23352	3.86561	3.91312		0.584541	1.4559	-2.02231	0.979989	0.52572	0.771686		1.56453	1.98162	-1.25062	2.81756	2.89891	1.39844						22.6405						2.89891	1.39844
1.40625	6.62587	4.19718	4.56624		0.878074	1.42214	-2.34141	1.32512	0.984187	0.36023		2.2032	2.40633	-1.98118	3.81701	3.04722	1.40625						23.7988						3.04722	1.40625
1.41406	7.04954	4.56061	5.33879		0.973572	1.34854	-2.43264	1.91421	1.43367	0.040146		2.88778	2.78221	-2.39249	4.66948	3.20489	1.41406						25.0302						3.20489	1.41406
1.42188	7.50392	4.95558	5.79328		0.847419	1.26386	-2.22403	2.47608	1.86274	-0.005466		3.3235	3.1266	-2.22949	5.07858	3.37204	1.42188						26.3356						3.37204	1.42188
1.42969	7.98819	5.38408	5.85191		0.484788	0.88947	-1.88928	2.97462	2.20823	-0.161213		3.4594	3.0977	-2.0505	5.0762	3.54891	1.42969						27.717						3.54891	1.42969
1.4375	8.50138	5.85051	5.8892		0.00267	0.304597	-1.52549	3.52683	2.49009	-0.375386		3.5295	2.79469	-1.90088	4.88682	3.73586	1.4375						29.1771						3.73586	1.4375
1.44531	9.0423	6.36081	5.90874		-0.602603	-0.436544	-0.927961	3.79427	2.7638	-0.486263		3.19167	2.32726	-1.41422	4.19558	3.9334	1.44531						30.7199						3.9334	1.44531
1.45312	9.60952	6.92103	6.20134		-0.609188	-1.23636	-0.159061	3.75557	2.979	-0.44136		3.14638	1.74264	-0.600421	3.64651	4.14212	1.45312						32.35						4.14212	1.45312
1.46094	10.2013	7.53593	6.99433		-0.497314	-2.00361	0.526922	3.82429	2.95402	-0.551854		3.32697	0.95041	-0.024932	3.46015	4.36264	1.46094						34.0722						4.36264	1.46094
1.46875	10.8157	8.20829	7.92065		-0.589922	-2.6326	0.88972	3.99777	2.96102	-1.02713		3.40785	0.328412	-0.137405	3.42639	4.59554	1.46875						35.8912						4.59554	1.46875
1.47656	11.4504	8.93901	8.50921		-0.527367	-2.84983	1.11094	4.18492	3.02205	-1.60362		3.65756	0.172222	-0.492673	3.6946	4.84134	1.47656						37.8109						4.84134	1.47656
1.48438	12.1027	9.72738	9.09423		-0.830331	-2.74351	1.40176	4.57396	3.07259	-2.11862		3.74363	0.32908	-0.716857	3.82582	5.10045	1.48438						39.8345						5.10045	1.48438
1.49219	12.7699	10.5709	9.89002		-1.83868	-2.69991	1.80781	4.74748	2.97566	-2.55158		2.90879	0.275742	-0.743769	3.01501	5.37316	1.49219						41.9644						5.37316	1.49219
1.5	13.4487	11.4651	10.8516		-2.57091	-2.55289	2.18787	4.94689	3.35084	-2.84847		2.37598	0.797943	-0.660597	2.59199	5.65963	1.5						44.2017						5.65963	1.5
1.50781	14.1359	12.4031	11.86		-2.88207	-2.23474	2.58705	5.51092	3.83978	-3.07856		2.62885	1.60504	-0.491507	3.11907	5.95978	1.50781						46.5459						5.95978	1.50781
1.51562	14.8277	13.3756	12.6262		-3.08679	-1.76733	2.97461	6.12662	3.98304	-3.22955		3.03983	2.2157	-0.254942	3.77027	6.27332	1.51562						48.9946						6.27332	1.51562
1.52344	15.5204	14.3711	13.6165		-3.4681	-1.34594	3.36814	6.83644	4.07904	-3.24859		3.36834	2.7331	0.119557	4.33934	6.59966	1.52344						51.5433						6.59966	1.52344
1.53125	16.2097	15.3757	15.0375		-3.93282	-1.02583	3.85425	7.7675	4.33533	-3.14835		3.83467	3.30949	0.7059	5.11427	6.93801	1.53125						54.1859						6.93801	1.53125
1.53906	16.8917	16.3732	16.946		-4.63126	-0.857395	4.23243	9.00994	4.81252	-2.88306		4.37868	3.95512	1.34938	6.05282	7.28737	1.53906						56.9143						7.28737	1.53906
1.54688	17.5618	17.3472	19.0023		-5.65275	-0.886637	4.28491	10.3885	5.34135	-2.01567		4.73572	4.45471	2.26925	6.88629	7.64656	1.54688						59.7196						7.64656	1.54688
1.55469	18.2159	18.2835	20.1828		-6.92636	-1.14183	4.12301	10.5241	5.513	-1.96276		3.59772	4.37117	2.16025	6.05949	8.01428	1.55469						62.5915						8.01428	1.55469
1.5625	18.8498	19.1729	21.4221		-8.16688	-1.45796	3.89249	10.5149	5.56544	-2.95444		2.34798	4.10747	0.938049	4.82331	8.3891	1.5625						65.5189						8.3891	1.5625
1.57031	19.4595	20.0132	22.2684		-8.62654	-1.66278	3.50262	11.2388	5.15171	-3.3553		2.6123	3.48893	0.147322	4.36102	8.7694	1.57031						68.489						8.7694	1.57031
1.57812	20.0411	20.8097	22.2641		-9.14012	-1.70156	2.72817	11.4336	4.2603	-3.04175		2.29349	2.55874	-0.313585	3.45045	9.15323	1.57812						71.4867						9.15323	1.57812
1.58594	20.5911	21.5751	22.1538		-10.2496	-1.51976	1.4968	10.8628	3.13038	-2.95471		0.613213	1.61062	-1.45791	2.25735	9.53822	1.58594						74.4935						9.53822	1.58594
1.59375	21.1062	22.327	22.1427		-11.7568	-1.17002	-0.228431	9.52689	2.08944	-3.38979		-2.22992	0.91942	-3.61822	4.3485	9.92149	1.59375						77.4868						9.92149	1.59375
1.60156	21.5832	23.0855	22.4588		-12.9286	-0.903141	-2.19706	8.70324	1.02942	-3.15306		-4.22533	0.126277	-5.35012	6.81859	10.2996	1.60156						80.4396						10.2996	1.60156
1.60938	22.019	23.8704	23.1726		-13.2542	-0.640603	-3.95508	9.06552	-0.161982	-2.1829		-4.18871	-0.802585	-6.13798	7.47424	10.6685	1.60938						83.3211						10.6685	1.60938
1.61719	22.4105	24.6997	23.1217		-12.2434	-0.059256	-5.49973	9.47261	-2.02277	-0.511688		-2.77077	-2.08202	-6.01142	6.93896	11.024	1.61719						86.0973						11.024	1.61719
1.625	22.7549	25.5874	20.9296		-9.94295	0.724846	-6.87587	7.85086	-4.0045	-0.321128		-2.09209	-3.27965	-7.197	8.18106	11.3613	1.625						88.7316						11.3613	1.625
1.63281	23.0493	26.5381	18.4456		-6.55438	1.41249	-7.96794	6.33939	-4.88483	-0.681355		-0.214981	-3.47233	-8.6493	9.32275	11.6754	1.63281						91.185						11.6754	1.63281
1.64062	23.2905	27.5387	18.3229		-2.06031	1.8576	-8.33478	5.71505	-7.63436	-0.198351		3.65474	-5.77675	-8.53313	10.9335	11.9611	1.64062						93.4161						11.9611	1.64062
1.64844	23.4751	28.5504	21.9747		1.55903	2.04428	-9.32383	5.59901	-10.9543	-0.120325		7.15804	-8.91004	-9.44415	14.8263	12.2128	1.64844						95.3821						12.2128	1.64844
1.65625	23.5993	29.506	26.7178		4.5133	1.75966	-10.4563	8.69688	-12.4546	-0.316971		13.2102	-10.695	-10.7733	20.1235	12.4251	1.65625						97.0401						12.4251	1.65625
1.66406	23.6593	30.3157	27.9331		7.49458	0.8319	-10.2697	10.5651	-10.8873	0.806514		18.0597	-10.0554	-9.46322	22.7336	12.5928	1.66406						98.3496						12.5928	1.66406
1.67188	23.6516	30.8795	47.9005		9.17733	-0.639815	-9.04898	26.2881	-22.5636	4.9569		35.4654	-23.2034	-4.09208	42.5786	12.7114	1.67188						99.2757						12.7114	1.67188
1.67969	23.5736	31.1125	60.8126		11.1372	-2.13048	-7.50671	35.1704	-30.3419	8.45908		46.3076	-32.4724	0.952369	56.5664	12.7779	1.67969						99.7953						12.7779	1.67969
1.6875	23.4247	30.979	34.7971		12.253	-2.85122	-7.97561	5.25556	-11.425	15.4247		17.5086	-14.2763	7.44912	23.7876	12.7918	1.6875						99.9041						12.7918	1.6875
1.69531	23.2062	30.5018	24.5958		12.5839	-2.61139	-7.01375	-6.19218	-1.39803	7.66786		6.39172	-4.00942	0.654112	7.57347	12.7551	1.69531
1.70312	22.9214	29.7349	29.1251		13.1355	-3.55288	-7.5403	-12.4868	4.69596	-2.47402		0.648725	1.14309	-10.0143	10.1002	12.6712	1.70312
1.71094	22.5737	28.734	28.712		14.9603	-2.4403	-6.92187	-11.3365	-3.65196	-1.81919		3.62374	-6.09226	-8.74106	11.254	12.5437	1.71094
1.71875	22.1674	27.5495	28.5781		14.8718	-2.03932	2.49128	-11.981	-5.86552	-0.76802		2.89078	-7.90484	1.72326	8.59143	12.3761	1.71875
1.72656	21.7073	26.2303	23.4061		8.06991	-3.78986	7.07925	-7.51593	7.82444	5.17821		0.55398	4.03458	12.2575	12.9163	12.1716	1.72656
1.73438	21.1984	24.8216	16.3933		5.06148	-0.797741	5.94379	4.24134	7.37405	-0.81473		9.30283	6.57631	5.12906	12.4939	11.9334	1.73438
1.74219	20.646	23.358	22.0996		-1.87284	0.516243	6.49285	10.2122	9.07755	-6.93438		8.33932	9.59379	-0.441531	12.7193	11.6645	1.74219
1.75	20.0554	21.8601	28.0407		-10.6208	0.798447	5.94126	9.61333	11.1702	-5.81992		-1.00747	11.9686	0.121336	12.0116	11.3679	1.75
1.75781	19.432	20.3447	23.7579		-11.3568	-0.243983	3.74288	4.09384	10.7166	-2.75329		-7.26293	10.4727	0.989584	12.783	11.0469	1.75781
1.76562	18.7816	18.8369	16.9726		-8.77304	-1.11421	4.28817	-1.70994	6.66034	1.93806		-10.483	5.54613	6.22623	13.3947	10.7046	1.76562
1.77344	18.1102	17.3698	14.8172		-6.19126	-1.10093	5.30247	-4.30623	3.75966	3.28189		-10.4975	2.65872	8.58436	13.8187	10.3446	1.77344
1.78125	17.424	15.9745	10.6818		-2.7696	-0.537108	4.9407	-3.58942	3.46884	0.082519		-6.35902	2.93174	5.02322	8.61771	9.97051	1.78125
1.78906	16.7286	14.6725	11.455		0.703689	0.205888	3.72873	-4.88879	5.6343	-1.71807		-4.1851	5.84019	2.01065	7.46094	9.58607	1.78906
1.79688	16.0293	13.4716	13.2943		3.06591	0.811988	2.37041	-8.03834	4.71924	-0.501377		-4.97243	5.53123	1.86904	7.66895	9.19509	1.79688
1.80469	15.3309	12.3703	13.4432		4.30357	1.22785	1.12273	-7.95483	3.80621	0.434678		-3.65127	5.03407	1.55741	6.41086	8.80123	1.80469
1.8125	14.638	11.3631	11.3612		4.81918	1.44109	0.354812	-5.62427	2.83794	0.488717		-0.805091	4.27902	0.843529	4.43506	8.40795	1.8125
1.82031	13.9547	10.4452	9.4533		4.46431	1.44137	-0.100718	-4.09963	2.15361	1.10548		0.364683	3.59499	1.00476	3.75053	8.01847	1.82031
1.82812	13.2851	9.61134	8.26667		3.68684	1.32986	-0.642279	-3.55301	1.29541	2.03601		0.13383	2.62527	1.39374	2.97531	7.63566	1.82812
1.83594	12.6326	8.85388	8.14991		3.25739	1.28599	-1.24995	-2.13745	1.27187	3.66765		1.11994	2.55786	2.4177	3.69353	7.26204	1.83594
1.84375	12.0005	8.16192	9.41412		3.10294	1.24699	-1.68883	-0.545075	1.17636	5.51745		2.55787	2.42335	3.82862	5.20323	6.89971	1.84375
1.85156	11.3914	7.52387	10.0859		2.96696	1.1805	-1.91025	0.149948	0.560204	6.33849		3.11691	1.74071	4.42824	5.6881	6.55049	1.85156
1.85938	10.8078	6.9319	9.50429		3.02561	1.09788	-1.98635	-0.450202	-1.00655	5.61482		2.57541	0.091333	3.62848	4.45049	6.21602	1.85938
1.86719	10.2522	6.38532	7.20473		3.12661	0.983735	-1.87765	-0.993275	-1.84169	2.71441		2.13333	-0.857955	0.836764	2.44691	5.89774	1.86719
1.875	9.72654	5.89028	5.38342		3.07376	0.810455	-1.67901	-0.961581	-1.13533	0.992412		2.11218	-0.324873	-0.686599	2.24461	5.59694	1.875
1.88281	9.23278	5.45639	4.55139		2.93442	0.630212	-1.46269	-0.460576	0.189489	1.10562		2.47384	0.819701	-0.357073	2.63046	5.31462	1.88281
1.89062	8.77241	5.09302	4.86485		2.57368	0.436655	-1.24732	-0.06639	1.42085	1.36542		2.50729	1.85751	0.118104	3.12262	5.05153	1.89062
1.89844	8.34651	4.80774	4.70497		2.06515	0.230029	-1.06646	0.274703	2.08972	1.08234		2.33985	2.31975	0.015876	3.29491	4.80815	1.89844
1.90625	7.95581	4.60666	4.09302		1.42012	-0.008767	-0.903459	0.815598	2.18693	0.599622		2.23571	2.17816	-0.303837	3.1361	4.58477	1.90625
1.91406	7.60069	4.4946	3.39458		0.811871	-0.300757	-0.705493	1.40539	1.77758	0.230736		2.21726	1.47682	-0.474757	2.70604	4.38152	1.91406
1.92188	7.28113	4.47416	3.11233		0.433257	-0.581413	-0.45153	1.92676	1.16996	-0.134198		2.36002	0.588544	-0.585728	2.50183	4.19841	1.92188
1.92969	6.99676	4.54442	3.38568		0.237873	-0.844741	-0.124445	2.33112	0.663846	-0.60967		2.56899	-0.180895	-0.734115	2.67794	4.03527	1.92969
1.9375	6.74685	4.70015	3.94706		0.069877	-1.09647	0.220122	2.57589	0.313165	-1.12071		2.64577	-0.783307	-0.900587	2.90254	3.89179	1.9375
1.94531	6.53032	4.93222	4.4895		0.004465	-1.32222	0.525774	2.62623	0.140805	-1.57701		2.6307	-1.18141	-1.05124	3.06943	3.76756	1.94531
1.95312	6.34583	5.22855	4.82059		-0.056071	-1.48985	0.787505	2.44286	0.08861	-1.96203		2.38679	-1.40124	-1.17453	3.00662	3.66205	1.95312
1.96094	6.19187	5.57502	5.16732		-0.144091	-1.63964	0.981063	2.30698	0.09418	-2.28889		2.16289	-1.54546	-1.30782	2.96259	3.57467	1.96094
1.96875	6.06676	5.95592	5.79702		-0.325369	-1.82784	1.15838	2.48386	0.094901	-2.61613		2.15849	-1.73294	-1.45775	3.12845	3.50475	1.96875
1.97656	5.96874	6.35441	6.46692		-0.525979	-2.04621	1.34685	2.68337	0.103403	-2.9123		2.1574	-1.94281	-1.56545	3.29841	3.45159	1.97656
1.98438	5.89602	6.7531	7.0368		-0.710461	-2.26937	1.56064	2.78043	0.09055	-3.13649		2.06997	-2.17882	-1.57585	3.39342	3.41444	1.98438
1.99219	5.84687	7.1349	7.62211		-0.906053	-2.48619	1.79461	2.90023	0.0254	-3.3417		1.99418	-2.46079	-1.54709	3.52502	3.39255	1.99219
2	5.81966	7.48378	8.12658		-1.01656	-2.67872	2.02385	2.99142	-0.130065	-3.51671		1.97486	-2.80878	-1.49286	3.74406	3.38515	2
2.00781	5.81289	7.78541	8.41906		-0.971342	-2.81551	2.23215	2.99139	-0.405297	-3.59861		2.02004	-3.22081	-1.36646	4.03997	3.3915	2.00781
2.01562	5.82531	8.0276	8.61767		-0.881046	-2.88807	2.41645	2.97846	-0.811573	-3.61048		2.09741	-3.69965	-1.19403	4.41726	3.41089	2.01562
2.02344	5.85588	8.20044	8.8368		-0.904713	-2.9523	2.57037	2.94845	-1.26996	-3.59419		2.04374	-4.22226	-1.02382	4.8013	3.44267	2.02344
2.03125	5.90383	8.29633	8.96756		-0.981315	-2.9645	2.66794	2.88028	-1.67125	-3.54032		1.89896	-4.63576	-0.872381	5.08501	3.48628	2.03125
2.03906	5.96866	8.30999	9.00538		-1.10119	-2.95289	2.74924	2.77375	-1.88073	-3.46881		1.67256	-4.83362	-0.71957	5.16518	3.5413	2.03906
2.04688	6.05015	8.23867	8.97224		-1.26745	-2.8924	2.8094	2.61302	-2.04017	-3.39556		1.34557	-4.93257	-0.586167	5.1463	3.60743	2.04688
2.05469	6.14836	8.08216	8.90252		-1.42912	-2.83996	2.82508	2.36239	-2.20465	-3.34301		0.933277	-5.04462	-0.51793	5.1563	3.68452	2.05469
2.0625	6.26361	7.84312	8.85974		-1.52826	-2.78981	2.83898	2.10998	-2.35887	-3.33287		0.581723	-5.14868	-0.493893	5.20493	3.77259	2.0625
2.07031	6.3965	7.52738	8.83872		-1.49099	-2.73299	2.86986	1.94596	-2.50253	-3.3395		0.454966	-5.23551	-0.469636	5.27619	3.87175	2.07031
2.07812	6.54785	7.14474	8.73908		-1.41177	-2.65311	2.93618	1.83686	-2.45473	-3.34502		0.425095	-5.10784	-0.408839	5.14178	3.98229	2.07812
2.08594	6.71872	6.70977	8.27452		-1.32459	-2.54971	2.96114	1.70206	-2.12847	-3.12774		0.377472	-4.67818	-0.166594	4.69634	4.10459	2.08594
2.09375	6.91033	6.24239	7.32158		-1.14286	-2.37791	2.90323	1.53627	-1.66835	-2.53127		0.393411	-4.04626	0.371953	4.08232	4.23913	2.09375
2.10156	7.12406	5.7676	6.27596		-0.993316	-2.15351	2.76764	1.44302	-1.32944	-1.75317		0.449708	-3.48294	1.01447	3.65545	4.38645	2.10156
2.10938	7.36129	5.31425	5.52731		-1.00265	-1.92111	2.5977	1.46045	-1.1123	-1.10831		0.4578	-3.03342	1.48938	3.4102	4.54708	2.10938
2.11719	7.62336	4.91341	4.89611		-1.0684	-1.69132	2.36858	1.42098	-0.830381	-0.718339		0.352586	-2.5217	1.65024	3.03424	4.72148	2.11719
2.125	7.91141	4.59708	4.07121		-0.942252	-1.50346	2.05293	1.17985	-0.509961	-0.437507		0.237601	-2.01342	1.61542	2.59228	4.90999	2.125
2.13281	8.22634	4.39668	2.96933		-0.596331	-1.21755	1.65302	0.797268	-0.127325	-0.198666		0.200937	-1.34487	1.45436	1.99103	5.11281	2.13281
2.14062	8.56868	4.3411	1.93332		-0.410831	-0.873648	1.18463	0.385388	0.118217	0.040344		-0.025443	-0.755431	1.22497	1.4394	5.32991	2.14062
2.14844	8.93847	4.45383	1.50676		-0.591236	-0.550626	0.67949	-0.01026	0.203925	0.40222		-0.601496	-0.346701	1.08171	1.28534	5.56097	2.14844
2.15625	9.33514	4.7502	1.98704		-0.949809	-0.29937	0.212047	-0.365432	0.136799	0.886795		-1.31524	-0.162571	1.09884	1.72155	5.80531	2.15625
2.16406	9.7575	5.23581	2.99801		-1.29731	-0.130946	-0.208316	-0.816493	-0.369423	1.41814		-2.1138	-0.500369	1.20982	2.4864	6.0619	2.16406
2.17188	10.2037	5.90671	4.26639		-1.56303	0.001206	-0.590503	-1.56469	-0.889979	1.86988		-3.12772	-0.888773	1.27938	3.49419	6.32934	2.17188
2.17969	10.6711	6.75078	5.54031		-1.60121	0.05462	-0.940925	-2.49364	-1.464	2.27986		-4.09485	-1.40938	1.33894	4.53287	6.60589	2.17969
2.1875	11.1569	7.74956	6.68389		-1.34011	-0.054914	-1.26692	-3.4529	-2.16199	2.61116		-4.79302	-2.2169	1.34425	5.44928	6.88956	2.1875
2.19531	11.6574	8.87963	7.80438		-0.760118	-0.293885	-1.51634	-4.72293	-2.48797	2.91649		-5.48304	-2.78185	1.40015	6.30578	7.17817	2.19531
2.20312	12.1687	10.1134	9.32558		-0.12052	-0.563613	-1.67688	-6.4184	-2.44976	3.13718		-6.53892	-3.01337	1.4603	7.34645	7.46939	2.20312
2.21094	12.6866	11.4198	11.2627		0.692684	-0.609048	-1.9708	-8.09492	-2.51262	3.27534		-7.40224	-3.12167	1.30453	8.13878	7.76081	2.21094
2.21875	13.2064	12.7653	13.2416		1.58896	-0.373765	-2.25656	-9.67135	-2.14571	3.3468		-8.08239	-2.51947	1.09024	8.53589	8.05001	2.21875
2.22656	13.7235	14.1161	15.3698		2.78435	0.052443	-2.1825	-11.6022	-0.439389	2.27662		-8.81781	-0.386946	0.094126	8.8268	8.3346	2.22656
2.23438	14.2333	15.4399	16.9125		3.98538	0.524489	-1.96965	-12.2213	2.29381	0.19119		-8.23591	2.81829	-1.77846	8.88459	8.61219	2.23438
2.24219	14.7312	16.7084	17.0404		5.32483	1.27983	-1.19515	-10.9849	2.80473	-1.49183		-5.66004	4.08456	-2.68697	7.47927	8.88046	2.24219
2.25	15.2129	17.8961	16.3198		5.4069	1.52168	-1.01227	-10.1911	1.77055	-2.37271		-4.7842	3.29223	-3.38499	6.72202	9.13704	2.25
2.25781	15.6743	18.978	16.2538		6.15935	3.04857	1.1634	-9.14714	0.501854	-1.50381		-2.9878	3.55042	-0.340414	4.65278	9.37945	2.25781
2.26562	16.1112	19.9236	15.1294		4.10816	4.51136	-1.41009	-8.35867	2.76856	-1.04466		-4.25051	7.27992	-2.45475	8.78008	9.60498	2.26562
2.27344	16.5198	20.6933	23.0278		12.8104	4.64959	10.2247	-4.95227	-1.57477	-2.98019		7.85808	3.07481	7.24454	11.1215	9.81067	2.27344
2.28125	16.8963	21.2472	50.1134		13.896	-1.12287	19.3219	0.26053	-19.5571	-17.563		14.1565	-20.68	1.75892	25.123	9.99354	2.28125
2.28906	17.2382	21.569	18.2447		3.6612	-4.2834	3.92803	-6.63062	6.81495	-6.24508		-2.96943	2.53154	-2.31704	4.53816	10.1509	2.28906
2.29688	17.5441	21.6791	14.0453		1.30895	-0.225088	3.58147	-4.78709	4.769	7.67474		-3.47814	4.54391	11.2562	12.6272	10.2805	2.29688
2.30469	17.8134	21.6139	24.5008		-12.1207	1.86922	6.94905	-2.09382	-2.26839	9.93647		-14.2145	-0.399171	16.8855	22.0756	10.3805	2.30469
2.3125	18.046	21.4073	28.7704		-12.8704	3.84738	1.84618	-11.5226	-9.3135	3.4441		-24.393	-5.46612	5.29027	25.5516	10.4492	2.3125
2.32031	18.242	21.0971	25.0806		-5.76373	2.99714	-2.63283	-8.07047	-12.9006	-9.74672		-13.8342	-9.90351	-12.3795	21.0409	10.486	2.32031
2.32812	18.4025	20.7347	15.4784		-0.921578	3.0795	-1.51859	2.27558	-3.68626	-11.1085		1.354	-0.606754	-12.6271	12.714	10.4912	2.32812
2.33594	18.5285	20.3785	15.8425		3.23945	3.37774	0.948775	5.2389	9.5255	-2.07405		8.47836	12.9032	-1.12528	15.4804	10.4662	2.33594
2.34375	18.6217	20.0808	19.4185		6.18679	3.54991	2.16105	8.89927	7.99281	0.300775		15.0861	11.5427	2.46182	19.1542	10.4126	2.34375
2.35156	18.6831	19.8807	10.2113		7.19133	3.23936	1.14616	1.76882	-1.37633	-0.009938		8.96015	1.86303	1.13623	9.22205	10.3328	2.35156
2.35938	18.7137	19.8005	13.6206		6.44171	2.76047	-0.708746	-5.74433	-3.05189	0.969381		0.697377	-0.29142	0.260635	0.799494	10.2295	2.35938
2.36719	18.7142	19.8411	16.1586		5.39564	2.63017	-2.49599	-7.44838	-4.79162	3.85161		-2.05274	-2.16146	1.35561	3.27465	10.1052	2.36719
2.375	18.6845	19.9819	18.8749		4.9373	2.70048	-3.58422	-3.16562	-9.57934	6.86482		1.77168	-6.87886	3.2806	7.82432	9.96217	2.375
2.38281	18.6245	20.1885	21.7559		4.52675	2.78199	-4.03396	0.381398	-12.3627	8.63534		4.90815	-9.58073	4.60138	11.707	9.80188	2.38281
2.39062	18.5341	20.4221	22.457		4.26531	2.73831	-4.73151	1.1831	-11.9725	9.80944		5.44841	-9.23423	5.07793	11.8635	9.62577	2.39062
2.39844	18.4134	20.646	20.1639		3.91265	2.88619	-5.21008	-0.320661	-9.19358	9.2387		3.59199	-6.30739	4.02862	8.30153	9.43524	2.39844
2.40625	18.2627	20.8271	20.8374		3.16663	3.16448	-5.5522	-3.73823	-10.472	8.0121		-0.571602	-7.30755	2.4599	7.73163	9.23177	2.40625
2.41406	18.0826	20.9345	23.6346		2.0553	3.3901	-6.13572	-4.36159	-13.6686	7.79732		-2.30629	-10.2785	1.6616	10.6643	9.01683	2.41406
2.42188	17.8741	20.9402	23.3625		1.84307	3.79619	-6.6664	-2.08274	-12.7102	8.57423		-0.239675	-8.91397	1.90783	9.119	8.79189	2.42188
2.42969	17.6385	20.8232	24.0139		2.62747	4.32939	-6.79794	0.683688	-11.8435	10.0329		3.31116	-7.51413	3.23497	8.82558	8.55841	2.42969
2.4375	17.3776	20.5716	22.7061		4.20228	4.76643	-6.52025	4.27111	-6.49353	11.1622		8.47338	-1.7271	4.64198	9.81474	8.31794	2.4375
2.44531	17.094	20.1834	23.438		4.62958	4.73848	-5.96791	5.84061	-3.25638	12.8903		10.4702	1.4821	6.92241	12.6389	8.0721	2.44531
2.45312	16.7904	19.6667	21.7694		4.12462	4.07608	-5.61087	2.71658	0.876336	13.3998		6.8412	4.95242	7.78891	11.4889	7.82269	2.45312
2.46094	16.4705	19.039	19.0078		2.91045	3.08645	-5.7492	-0.685454	3.55228	11.2978		2.225	6.63873	5.54857	8.93364	7.57182	2.46094
2.46875	16.138	18.3236	17.5175		2.02226	2.61924	-6.30898	-2.34376	2.82897	9.72248		-0.321499	5.44821	3.4135	6.43726	7.32185	2.46875
2.47656	15.7972	17.5458	16.7435		1.38067	2.94444	-6.29349	-2.88027	0.741026	9.19017		-1.4996	3.68547	2.89668	4.92161	7.07529	2.47656
2.48438	15.4523	16.7291	15.4501		1.08825	3.67657	-6.06013	-2.24512	-2.77587	7.46953		-1.15687	0.900695	1.4094	2.03372	6.83457	2.48438
2.49219	15.1078	15.8936	14.1172		1.38552	4.18066	-6.43671	-0.482349	-3.45361	5.26844		0.903171	0.727047	-1.16827	1.64596	6.6019	2.49219
2.5	14.7681	15.0547	13.7994		1.71841	4.39679	-6.44613	0.206659	-3.80207	4.38781		1.92507	0.594717	-2.05832	2.88032	6.37914	2.5
2.50781	14.4375	14.2226	13.3334		1.97389	4.42587	-6.00247	-0.799454	-1.74556	5.2807		1.17444	2.68031	-0.721771	3.01402	6.16775	2.50781
2.51562	14.1203	13.4031	14.1364		1.9327	4.30694	-5.76717	-0.917722	1.31826	6.48765		1.01498	5.6252	0.720479	5.76126	5.96883	2.51562
2.52344	13.8207	12.6001	12.6993		1.81138	4.14148	-5.83727	-0.945468	0.935662	5.14738		0.865911	5.07715	-0.689885	5.19646	5.78327	2.52344
2.53125	13.5427	11.8171	10.6021		1.78311	3.94631	-5.86622	-1.37527	0.891615	2.87648		0.40784	4.83792	-2.98974	5.70178	5.61185	2.53125
2.53906	13.2904	11.057	11.2562		1.79471	3.70706	-5.5404	-0.729145	2.00631	3.79321		1.06557	5.71337	-1.74719	6.06883	5.45529	2.53906
2.54688	13.0676	10.3221	11.8025		1.80689	3.3406	-4.95165	-0.396551	1.57024	5.32106		1.41034	4.91085	0.369413	5.12269	5.31434	2.54688
2.55469	12.8778	9.61534	11.7267		1.9935	2.85316	-4.33011	-0.003663	1.55045	5.97314		1.98984	4.40361	1.64303	5.104	5.18974	2.55469
2.5625	12.7246	8.94436	10.8442		2.11535	2.28452	-3.76332	0.544179	1.30973	5.78874		2.65953	3.59426	2.02543	4.90858	5.08225	2.5625
2.57031	12.6113	8.32299	9.30302		2.19663	1.67487	-3.26501	0.87722	0.736037	4.89408		3.07385	2.4109	1.62907	4.2326	4.99262	2.57031
2.57812	12.5411	7.77091	7.82478		2.0677	1.07025	-2.79882	1.25594	0.789547	3.91233		3.32364	1.8598	1.11351	3.96804	4.92154	2.57812
2.58594	12.5166	7.31128	6.47023		1.69568	0.474011	-2.18741	1.28192	1.45324	3.10755		2.9776	1.92725	0.920135	3.66429	4.86967	2.58594	PASE 1.2
2.59375	12.5404	6.9676	5.61796		1.5946	-0.086643	-1.62934	1.31662	1.8199	2.46714		2.91122	1.73325	0.837808	3.49017	4.83758	2.59375	Max-Min	TIEMPO			ω	Σω	t (seg)
2.60156	12.6142	6.76079	4.89782		1.37202	-0.548749	-1.08603	2.00536	1.19524	1.9844		3.37737	0.646493	0.898372	3.55411	4.82572	2.60156	7.69224	0.265625			37.6889	2245.06	0.265625
2.60938	12.7393	6.70699	4.95474		0.997605	-0.907312	-0.527854	2.27601	1.81546	1.95454		3.27361	0.908152	1.42668	3.68466	4.83442	2.60938					37.7568
2.61719	12.9161	6.8164	5.47782		0.909935	-1.15255	-0.15679	2.58108	2.72483	1.3862		3.49101	1.57228	1.22941	4.02128	4.86392	2.61719					37.9872
2.625	13.1445	7.09311	5.49206		0.875695	-1.30843	0.237673	3.41914	1.86674	-0.181969		4.29484	0.558312	0.055704	4.33133	4.91432	2.625					38.3808
2.63281	13.4235	7.53558	6.33513		0.696226	-1.36629	0.695614	3.91343	2.22343	-1.17294		4.60966	0.857132	-0.477324	4.7129	4.98568	2.63281					38.9381
2.64062	13.7515	8.13703	7.2236		0.540949	-1.31593	1.07422	4.51809	2.63774	-1.49398		5.05903	1.32181	-0.41976	5.24569	5.07798	2.64062					39.6591
2.64844	14.1264	8.8862	7.91873		0.115106	-1.20823	1.50244	4.58575	3.32843	-1.93397		4.70086	2.1202	-0.431524	5.1749	5.1912	2.64844					40.5433
2.65625	14.5452	9.76798	9.02421		-0.301681	-0.989522	2.0541	4.81183	3.73758	-2.84487		4.51015	2.74806	-0.790771	5.34028	5.3253	2.65625					41.5906
2.66406	15.0044	10.7641	10.5003		-0.771047	-0.71625	2.62804	5.30017	3.70248	-4.12542		4.52912	2.98623	-1.49738	5.62785	5.48024	2.66406					42.8006
2.67188	15.5002	11.8537	11.8132		-1.39289	-0.435752	3.17032	5.53656	3.471	-5.15478		4.14368	3.03525	-1.98446	5.50644	5.65598	2.67188					44.1732
2.67969	16.0282	13.0149	12.7084		-2.11752	-0.186399	3.70675	5.59147	2.97116	-5.57352		3.47395	2.78476	-1.86678	4.82784	5.85251	2.67969					45.7081
2.6875	16.5836	14.2245	13.5058		-2.90477	0.029426	4.2577	5.77094	2.12902	-5.64909		2.86617	2.15844	-1.39139	3.84834	6.06974	2.6875					47.4047
2.69531	17.1615	15.4582	14.7001		-3.7963	0.183277	4.86882	6.36133	1.10056	-5.56517		2.56502	1.28384	-0.69635	2.95169	6.3075	2.69531					49.2616
2.70312	17.7564	16.6896	16.4789		-4.82856	0.173335	5.36971	7.50288	0.101505	-5.41838		2.67432	0.27484	-0.048676	2.68884	6.56539	2.70312					51.2757
2.71094	18.363	17.8903	18.3659		-5.81754	0.018555	5.64432	8.8068	-0.628629	-5.22653		2.98926	-0.610074	0.417791	3.07935	6.84274	2.71094					53.4418
2.71875	18.9755	19.0318	20.7452		-6.97722	-0.379318	5.64193	10.373	-2.02135	-5.16857		3.39577	-2.40067	0.47336	4.18551	7.13856	2.71875					55.7521
2.72656	19.5883	20.0876	21.3358		-7.99113	-0.873112	5.33347	10.4261	0.057593	-5.2839		2.43495	-0.815519	0.049571	2.56837	7.45149	2.72656					58.1961
2.73438	20.196	21.0357	23.577		-9.22973	-1.4533	5.05783	10.6083	5.05953	-5.44351		1.37855	3.60622	-0.385686	3.87995	7.77984	2.73438					60.7605
2.74219	20.7932	21.8607	24.8449		-10.2696	-1.86398	4.58593	11.2939	4.15494	-5.99495		1.02435	2.29096	-1.40902	2.87804	8.12153	2.74219					63.4292
2.75	21.3749	22.5558	26.0856		-10.8771	-1.98971	3.70647	12.0231	3.459	-7.17737		1.14607	1.46929	-3.4709	3.93947	8.47409	2.75					66.1826
2.75781	21.9365	23.1252	27.7704		-11.8102	-1.8029	2.47302	13.1592	2.89563	-7.80238		1.34895	1.09272	-5.32936	5.60498	8.83458	2.75781					68.998
2.76562	22.4738	23.587	28.6146		-12.8934	-1.32513	0.753479	13.5369	2.43823	-7.42628		0.643487	1.1131	-6.6728	6.79554	9.19969	2.76562					71.8496
2.77344	22.9832	23.9755	28.9549		-14.1006	-0.999017	-0.928851	13.1645	1.1999	-6.62982		-0.936028	0.200882	-7.55868	7.61906	9.5658	2.77344					74.7089
2.78125	23.4614	24.342	26.0459		-14.3647	-0.93094	-2.38069	10.0202	-0.62999	-5.51624		-4.34452	-1.56093	-7.89692	9.14728	9.92904	2.78125					77.5458
2.78906	23.9059	24.7512	21.4425		-12.3898	-0.694955	-3.90486	6.16743	-2.6113	-5.12486		-6.22238	-3.30626	-9.02971	11.4536	10.2854	2.78906					80.329
2.79688	24.314	25.2717	18.6855		-9.00707	-0.152313	-5.79542	6.23792	-3.61352	-3.40806		-2.76914	-3.76583	-9.20348	10.3225	10.6308	2.79688					83.0266
2.80469	24.683	25.9611	15.3429		-4.75282	0.389052	-7.18658	5.55465	-3.77624	-0.137652		0.801835	-3.38719	-7.32423	8.10928	10.9611	2.80469					85.6065
2.8125	25.0098	26.8528	13.2288		-0.914248	0.43123	-8.8618	0.717079	-3.5597	2.32088		-0.197169	-3.12847	-6.54092	7.25326	11.2723	2.8125					88.0364
2.82031	25.2903	27.9433	17.7959		2.65226	0.296104	-10.5951	-4.5033	-3.88559	3.43772		-1.85104	-3.58949	-7.15738	8.2182	11.5598	2.82031					90.2818
2.82812	25.5195	29.188	22.8653		4.7422	0.105199	-12.1615	-8.30395	-2.39877	4.6428		-3.56175	-2.29357	-7.51871	8.63004	11.819	2.82812					92.3063
2.83594	25.6921	30.5072	29.6692		6.76426	-0.457808	-12.3876	-14.7474	-1.70164	4.62063		-7.98311	-2.15944	-7.76694	11.3454	12.0449	2.83594					94.0709
2.84375	25.8023	31.7975	25.1241		10.8985	-0.217643	-10.8432	-6.69312	6.73892	-2.19734		4.20536	6.52128	-13.0406	15.1746	12.2324	2.84375					95.5348
2.85156	25.8444	32.9431	46.651		12.7993	-1.00193	-8.87354	9.76733	-29.4678	0.007306		22.5667	-30.4698	-8.86624	38.9393	12.3762	2.85156					96.6582
2.85938	25.8136	33.8346	56.782		16.0806	-1.26229	-7.50592	-0.762107	-38.7093	4.61644		15.3184	-39.9716	-2.88948	42.9038	12.4722	2.85938					97.4081
2.86719	25.7065	34.3988	42.7567		15.9966	-1.26891	-6.90458	-9.68399	-22.2286	7.18059		6.31263	-23.4976	0.276017	24.3323	12.518	2.86719					97.7652
2.875	25.5217	34.6115	28.771		13.567	-1.4202	-8.54014	-10.2726	0.608848	7.40336		3.29444	-0.811357	-1.13678	3.57826	12.5128	2.875
2.88281	25.2596	34.4828	49.6283		16.3765	0.818537	-8.68388	-7.3862	29.1482	7.83615		8.99034	29.9667	-0.847737	31.2977	12.4575	2.88281
2.89062	24.9218	34.0418	34.3737		14.202	2.27394	4.4728	-4.60811	18.119	4.83685		9.59386	20.393	9.30965	24.3841	12.3533	2.89062
2.89844	24.511	33.3316	16.9198		5.09581	1.93866	9.16928	3.453	1.08971	5.09682		8.54882	3.02836	14.2661	16.9049	12.2023	2.89844
2.90625	24.0309	32.391	21.8897		-2.42384	4.2941	8.31658	11.6005	0.462836	3.81719		9.17666	4.75693	12.1338	15.9395	12.0075	2.90625
2.91406	23.485	31.2304	33.17		-11.8498	4.17991	9.71621	17.0764	2.65033	-0.429652		5.22661	6.83024	9.28656	12.6574	11.7727	2.91406
2.92188	22.8772	29.8352	42.379		-19.3234	1.12912	6.89854	19.7063	8.38499	-4.23158		0.382956	9.51411	2.66697	9.88826	11.5019	2.92188
2.92969	22.212	28.1946	41.0617		-19.0347	-2.65838	5.26366	17.8561	10.3627	-4.52171		-1.17858	7.70427	0.741949	7.82913	11.1991	2.92969
2.9375	21.4954	26.3278	32.4589		-16.0723	-5.36976	6.21767	8.55786	11.5693	0.722394		-7.51448	6.19952	6.94007	11.961	10.8685	2.9375
2.94531	20.735	24.2901	25.1451		-11.4662	-6.14172	6.329	1.01949	9.16584	5.38543		-10.4467	3.02412	11.7144	15.9846	10.514	2.94531
2.95312	19.939	22.1586	13.5234		-5.2806	-5.31111	5.11613	-1.41567	1.48609	3.95207		-6.69627	-3.82503	9.0682	11.9039	10.1397	2.95312
2.96094	19.1164	20.0104	11.264		1.29748	-4.00254	3.32204	0.077205	-5.8711	-0.60882		1.37468	-9.87364	2.71322	10.3315	9.74971	2.96094
2.96875	18.2756	17.9031	11.4172		6.71845	-2.69668	2.08456	2.59006	-0.417933	-2.86347		9.30851	-3.11461	-0.778902	9.84662	9.34864	2.96875
2.97656	17.4244	15.8686	16.4575		9.15178	-1.65731	1.5002	-4.67355	4.08786	-3.31085		4.47824	2.43056	-1.81065	5.40746	8.94102	2.97656
2.98438	16.5704	13.9214	19.0694		9.25581	-1.09624	1.24311	-6.76109	6.24948	-2.94448		2.49472	5.15325	-1.70137	5.97279	8.53138	2.98438
2.99219	15.7209	12.0743	15.2128		7.63516	-0.897364	1.21087	-5.11122	4.94136	-2.16062		2.52394	4.044	-0.949752	4.86068	8.12405	2.99219
3	14.8831	10.3492	10.3498		5.01541	-0.930961	1.0547	-3.17671	3.83117	-1.28799		1.83869	2.90021	-0.233294	3.44186	7.72308	3
3.00781	14.0641	8.77636	5.35619		2.27361	-1.05841	0.595185	-1.53738	2.16547	-0.817323		0.736231	1.10706	-0.222138	1.34795	7.3322	3.00781
3.01562	13.2707	7.38604	2.66558		-0.170681	-0.998128	0.121348	-0.261566	1.12756	-1.16986		-0.432247	0.129432	-1.04851	1.14147	6.95474	3.01562
3.02344	12.5088	6.19929	3.12719		-1.4366	-0.718932	-0.290183	0.371415	0.376721	-1.39799		-1.06518	-0.342211	-1.68818	2.02526	6.59351	3.02344
3.03125	11.7836	5.22414	3.03548		-1.305	-0.34116	-0.652682	0.722578	0.0507	-1.35562		-0.582426	-0.29046	-2.0083	2.11113	6.25084	3.03125
3.03906	11.0994	4.45664	2.31029		-0.275174	-0.077445	-0.864886	0.8253	-0.247175	-1.10276		0.550126	-0.32462	-1.96764	2.06873	5.92862	3.03906
3.04688	10.4595	3.88364	2.78508		1.2227	0.007478	-0.954388	0.950986	-0.690246	-0.376685		2.17368	-0.682768	-1.33107	2.63872	5.62833	3.04688
3.05469	9.86666	3.48535	3.85368		2.35674	0.051965	-0.95572	0.844434	-0.952822	0.308458		3.20118	-0.900857	-0.647262	3.38792	5.35111	3.05469
3.0625	9.32274	3.23843	3.892		2.73339	0.027524	-0.980607	0.222938	-0.810915	0.518334		2.95633	-0.783391	-0.462273	3.0931	5.09785	3.0625
3.07031	8.82912	3.11929	3.70273		2.62377	-0.007968	-1.07395	-0.774188	-0.344358	0.186833		1.84958	-0.352326	-0.887115	2.08136	4.86918	3.07031
3.07812	8.38661	3.10616	4.25498		2.3312	-0.035133	-1.20357	-1.59843	0.025159	-0.324209		0.73277	-0.009974	-1.52778	1.69445	4.66555	3.07812
3.08594	7.99559	3.18008	4.45569		2.10644	-0.042798	-1.24871	-1.85661	0.153435	-0.745508		0.249828	0.110637	-1.99421	2.01284	4.48713	3.08594
3.09375	7.65604	3.32581	4.17722		1.85452	-0.097776	-1.22495	-1.70692	-0.118829	-0.940564		0.147599	-0.216605	-2.16551	2.18132	4.33389	3.09375
3.10156	7.36756	3.53191	3.9164		1.7033	-0.209429	-1.22433	-1.37209	-0.620218	-1.00134		0.331209	-0.829647	-2.22568	2.39826	4.20552	3.10156
3.10938	7.12946	3.78996	3.76421		1.8279	-0.356776	-1.18463	-0.873774	-0.920271	-0.902115		0.954123	-1.27705	-2.08674	2.62596	4.10154	3.10938
3.11719	6.94071	4.09296	3.54593		2.01544	-0.541551	-1.02076	-0.302288	-1.07996	-0.48722		1.71315	-1.62151	-1.50798	2.79968	4.02129	3.11719
3.125	6.79996	4.43386	3.95282		2.2113	-0.737918	-0.773625	-0.002937	-1.45496	-0.35071		2.20836	-2.19288	-1.12434	3.30903	3.96396	3.125
3.13281	6.70558	4.80436	4.47781		2.39425	-0.917018	-0.565684	-0.028389	-1.74071	-0.632522		2.36586	-2.65773	-1.19821	3.75454	3.92866	3.13281
3.14062	6.65567	5.19469	5.20859		2.63337	-1.02709	-0.419666	-0.122765	-2.02965	-1.18015		2.51061	-3.05674	-1.59981	4.26687	3.91443	3.14062
3.14844	6.64813	5.59411	5.79515		2.72959	-1.14693	-0.299969	-0.088446	-2.19255	-1.77002		2.64114	-3.33948	-2.06999	4.7342	3.92027	3.14844
3.15625	6.68073	5.99175	6.25872		2.71347	-1.27822	-0.188498	-0.271907	-2.38875	-2.19185		2.44156	-3.66697	-2.38035	5.00739	3.94525	3.15625
3.16406	6.75113	6.37726	6.69214		2.71823	-1.3948	-0.078507	-0.779715	-2.50011	-2.52219		1.93852	-3.89492	-2.60069	5.06871	3.98848	3.16406
3.17188	6.85696	6.74121	7.05617		2.74081	-1.43069	-0.012134	-1.5111	-2.44376	-2.73149		1.22971	-3.87444	-2.74363	4.90418	4.04916	3.17188
3.17969	6.99584	7.07531	7.47137		2.68354	-1.37844	0.035956	-2.512	-2.13233	-2.99729		0.171538	-3.51078	-2.96133	4.59614	4.12658	3.17969
3.1875	7.16542	7.37254	8.00324		2.57972	-1.33949	0.096848	-3.59041	-1.81203	-3.12785		-1.01069	-3.15152	-3.031	4.48782	4.22013	3.1875
3.19531	7.36337	7.62764	8.59927		2.6556	-1.27757	0.150318	-4.57831	-1.50056	-2.9484		-1.9227	-2.77813	-2.79808	4.3868	4.32921	3.19531
3.20312	7.58747	7.83783	9.19003		2.90806	-1.15458	0.177139	-5.24287	-1.45144	-2.66131		-2.33481	-2.60602	-2.48417	4.29113	4.45326	3.20312
3.21094	7.8356	8.00401	9.49807		3.26611	-1.0656	0.185097	-5.27631	-1.68838	-2.45025		-2.0102	-2.75398	-2.26516	4.09344	4.59175	3.21094
3.21875	8.10576	8.13164	9.49931		3.80761	-1.14008	0.128875	-4.62422	-1.99905	-2.2626		-0.816609	-3.13914	-2.13372	3.8825	4.74408	3.21875
3.22656	8.39612	8.23124	9.05772		4.26204	-1.22463	-0.014409	-3.33802	-2.54782	-1.93396		0.924024	-3.77245	-1.94837	4.34527	4.90966	3.22656
3.23438	8.70493	8.3176	8.03324		4.44758	-1.21513	-0.143115	-0.741122	-3.08611	-1.27519		3.70645	-4.30123	-1.4183	5.85235	5.0878	3.23438
3.24219	9.03051	8.40811	8.82374		4.58207	-1.19095	-0.211743	1.80558	-3.58284	-0.766723		6.38764	-4.77379	-0.978466	8.03421	5.27784	3.24219
3.25	9.37117	8.52129	8.82762		4.61422	-1.12387	-0.267531	2.48019	-3.18976	-0.496874		7.09442	-4.31362	-0.764405	8.33801	5.47919	3.25
3.25781	9.72515	8.67611	7.18326		4.34631	-1.07266	-0.33845	0.791322	-2.53678	-0.441473		5.13764	-3.60944	-0.779923	6.32706	5.69144	3.25781
3.26562	10.0906	8.8904	6.69201		3.82255	-1.12119	-0.505384	-1.90879	-1.7804	-0.591876		1.91377	-2.90158	-1.09726	3.64495	5.91436	3.26562
3.27344	10.4655	9.17785	7.41039		3.40366	-1.20866	-0.854748	-3.53745	-0.69956	-0.823262		-0.133791	-1.90821	-1.67801	2.54458	6.14774	3.27344
3.28125	10.8475	9.54577	7.94173		3.31628	-1.35397	-1.24707	-4.0839	0.221368	-0.696784		-0.767624	-1.1326	-1.94386	2.3771	6.39122	3.28125
3.28906	11.234	9.99484	8.53983		3.38132	-1.50232	-1.62395	-4.38187	1.02001	-0.024835		-1.00055	-0.482314	-1.64879	1.98802	6.64415	3.28906
3.29688	11.6221	10.5198	9.65826		3.81259	-1.75746	-2.12509	-4.8438	0.449736	0.930831		-1.03121	-1.30773	-1.19426	2.04934	6.9055	3.29688
3.30469	12.0088	11.1108	11.7794		4.4745	-2.00636	-2.69444	-5.53994	-1.66144	2.18909		-1.06545	-3.6678	-0.505345	3.8527	7.17382	3.30469
3.3125	12.3907	11.7562	13.6914		4.95858	-2.22994	-3.26211	-6.26749	-2.10443	3.21352		-1.3089	-4.33437	-0.048591	4.52796	7.4473	3.3125
3.32031	12.7647	12.4464	14.3321		5.30203	-2.41635	-3.74891	-6.41758	-2.01984	3.08992		-1.11556	-4.43619	-0.658988	4.62152	7.72373	3.32031
3.32812	13.1276	13.1769	14.7918		5.43296	-2.57366	-4.08205	-6.02734	-3.69995	2.57086		-0.594385	-6.2736	-1.51119	6.48036	8.00067	3.32812
3.33594	13.4761	13.9496	14.5126		5.4194	-2.57824	-4.61291	-5.44732	-3.87144	1.88334		-0.027921	-6.44968	-2.72957	7.00355	8.2754	3.33594
3.34375	13.8075	14.7708	13.5562		5.32515	-2.40652	-5.43637	-4.92474	-2.34364	1.15416		0.400411	-4.75016	-4.28221	6.40794	8.54504	3.34375
3.35156	14.1188	15.6481	13.2716		5.37622	-1.96626	-6.29756	-4.74059	-0.184052	0.401298		0.635625	-2.15031	-5.89627	6.30823	8.80652	3.35156
3.35938	14.4072	16.5853	13.5868		5.75416	-1.18023	-6.85848	-4.13102	1.90944	0.230204		1.62314	0.729209	-6.62827	6.86297	9.05663	3.35938
3.36719	14.6697	17.5778	11.8683		5.91817	0.063065	-6.91692	-2.65529	0.442671	0.630722		3.26288	0.505736	-6.28619	7.10059	9.29191	3.36719
3.375	14.9033	18.6074	11.5376		4.79535	1.31486	-6.75435	-1.76246	2.30831	1.22073		3.0329	3.62317	-5.53362	7.27645	9.50871	3.375
3.38281	15.1047	19.636	9.77947		3.38149	2.79049	-6.28581	-1.29379	-0.297797	1.64735		2.0877	2.49269	-4.63845	5.66456	9.70315	3.38281
3.39062	15.2701	20.5983	12.1267		0.806304	4.03127	-5.98128	-3.77251	1.45012	2.71484		-2.96621	5.48139	-3.26645	7.0366	9.87111	3.39062
3.39844	15.3959	21.4034	36.637		0.074799	4.95126	-4.76544	-9.70715	-28.1345	-0.392426		-9.63235	-23.1832	-5.15786	25.629	10.0083	3.39844
3.40625	15.4783	21.952	21.7236		-3.63123	-0.018984	-8.09905	2.65273	12.4259	1.90398		-0.978503	12.4069	-6.19507	13.9021	10.1105	3.40625
3.41406	15.5148	22.1615	49.3714		-7.96989	7.08636	-6.26887	2.71889	36.8275	-2.32358		-5.251	43.9138	-8.59245	45.0536	10.1745	3.41406
3.42188	15.5044	21.9893	32.779		2.11603	1.14858	4.10979	-12.3976	-25.1079	-0.887212		-10.2816	-23.9593	3.22258	26.2706	10.1982	3.42188
3.42969	15.448	21.4463	33.3186		0.804907	1.19367	0.947678	-0.738769	-31.4371	3.06715		0.066138	-30.2434	4.01483	30.5088	10.1814	3.42969
3.4375	15.3484	20.5946	21.0122		-2.51676	2.3747	-0.320174	15.5412	-6.83735	4.39029		13.0244	-4.46265	4.07011	14.3568	10.1261	3.4375
3.44531	15.2097	19.5277	10.5032		-1.31655	2.09736	-2.45421	6.30418	-2.55655	1.71925		4.98764	-0.459187	-0.734958	5.06237	10.0353	3.44531
3.45312	15.0368	18.343	12.3804		-3.63855	2.16349	-4.29899	-1.09799	-5.86147	2.17319		-4.73654	-3.69798	-2.12579	6.37408	9.91286	3.45312
3.46094	14.8343	17.123	15.864		-4.62812	2.81056	-2.41098	-4.66451	-7.19329	5.02382		-9.29264	-4.38274	2.61284	10.6013	9.76235	3.46094
3.46875	14.6069	15.9309	9.17286		-4.54145	3.25837	-1.74913	-0.784579	-0.581378	3.1691		-5.32603	2.677	1.41997	6.12774	9.5873	3.46875
3.47656	14.3588	14.8132	11.4452		-5.60578	2.86047	-2.32634	3.52872	1.33186	2.86355		-2.07707	4.19233	0.537208	4.7094	9.39099	3.47656
3.48438	14.0943	13.8013	11.5052		-4.38885	2.30158	-2.55525	3.21448	4.46975	2.20162		-1.17437	6.77133	-0.353625	6.8815	9.17647	3.48438
3.49219	13.8171	12.9125	10.9572		-2.9208	1.92192	-2.03	-1.05625	6.61588	1.70903		-3.97705	8.53781	-0.320973	9.42412	8.9465	3.49219
3.5	13.5308	12.1541	11.1322		-1.47304	1.68589	-1.52235	-5.3575	6.08535	2.2901		-6.83055	7.77123	0.767749	10.3749	8.70364	3.5
3.50781	13.2387	11.5268	9.83313		-0.564436	1.61196	-1.60998	-5.29296	4.17587	3.25374		-5.85739	5.78783	1.64375	8.39702	8.45042	3.50781
3.51562	12.9438	11.0249	8.10099		-0.517058	1.59737	-2.12702	-2.51182	2.30575	4.17599		-3.02888	3.90312	2.04897	5.34853	8.18945	3.51562
3.52344	12.6487	10.6361	8.82228		-1.04263	1.76084	-2.55357	-0.437778	0.417865	5.51683		-1.48041	2.1787	2.96326	3.96476	7.92323	3.52344
3.53125	12.3559	10.3405	10.5076		-1.67496	1.87679	-2.77432	0.253206	-0.830893	6.70659		-1.42175	1.0459	3.93227	4.31023	7.6541	3.53125
3.53906	12.0672	10.113	11.2234		-1.88095	1.79171	-2.85057	0.408884	-1.25031	7.24837		-1.47206	0.541406	4.3978	4.66913	7.38408	3.53906
3.54688	11.7847	9.92775	11.5019		-1.9906	1.57076	-2.76626	0.105595	-1.56663	7.58855		-1.88501	0.004129	4.8223	5.17762	7.11491	3.54688
3.55469	11.5098	9.76217	12.0484		-2.17138	1.3253	-2.78081	-1.96355	-3.6908	7.14655		-4.13492	-2.3655	4.36574	6.46165	6.84808	3.55469
3.5625	11.2444	9.59946	11.4001		-2.47465	1.11549	-2.97712	-3.51649	-2.17923	6.1009		-5.99114	-1.06374	3.12378	6.83983	6.5849	3.5625
3.57031	10.9902	9.42991	11.56		-2.65226	1.04432	-3.17401	-3.85206	-1.27285	6.06161		-6.50432	-0.228529	2.8876	7.12016	6.32664	3.57031
3.57812	10.7488	9.25127	11.6553		-2.37629	1.14582	-3.24445	-3.62205	-1.37565	6.3909		-5.99834	-0.229829	3.14645	6.77739	6.07457	3.57812
3.58594	10.522	9.06906	10.6315		-1.70332	1.32397	-3.19585	-3.10192	-0.745702	5.97758		-4.80524	0.578272	2.78173	5.58236	5.83003	3.58594
3.59375	10.3117	8.89582	8.27772		-0.933972	1.39768	-3.00868	-2.45421	0.642648	4.11157		-3.38818	2.04033	1.10289	4.10598	5.59435	3.59375
3.60156	10.1197	8.74774	5.91427		-0.364794	1.5014	-2.78092	-1.12143	0.752266	2.37602		-1.48623	2.25367	-0.404898	2.7298	5.36885	3.60156
3.60938	9.94755	8.63893	5.97695		-0.080974	1.65326	-2.57884	-0.55382	-0.154347	2.85529		-0.634794	1.49892	0.276448	1.6511	5.15472	3.60938
3.61719	9.7965	8.57658	7.2405		-0.221429	1.90399	-2.31345	-0.657741	-0.168252	4.18137		-0.87917	1.73574	1.86792	2.6972	4.95289	3.61719
3.625	9.66756	8.55993	7.53826		-1.43172	2.0861	-1.64552	0.194933	-2.1482	3.97221		-1.23678	-0.0621	2.32669	2.63571	4.76408	3.625
3.63281	9.56143	8.58232	8.55569		-3.02834	2.01994	-1.05573	1.80286	-3.66699	2.45211		-1.22548	-1.64705	1.39638	2.48283	4.58874	3.63281
3.64062	9.47863	8.63385	8.98524		-4.58814	1.74227	-0.996153	2.45327	-3.04968	0.707376		-2.13487	-1.30741	-0.288777	2.51999	4.42712	3.64062
3.64844	9.41959	8.70375	9.06931		-6.55424	1.10907	-1.059	2.21268	-0.715904	-0.241097		-4.34156	0.393164	-1.30009	4.54906	4.2793	3.64844
3.65625	9.38465	8.78209	9.97057		-7.10515	0.580394	-0.713728	2.1966	1.72541	-0.268705		-4.90855	2.3058	-0.982433	5.51142	4.14523	3.65625
3.66406	9.37415	8.86109	9.8794		-6.54839	0.160923	0.127026	2.60004	2.06236	0.246415		-3.94835	2.22328	0.373441	4.54664	4.02486	3.66406
3.67188	9.38846	8.93607	9.16107		-5.5401	-0.157399	1.07716	2.77791	1.98734	0.830115		-2.7622	1.82994	1.90728	3.82311	3.9182	3.67188
3.67969	9.42796	9.005	8.53946		-4.24563	-0.269555	1.61376	2.69293	2.81105	0.872987		-1.5527	2.54149	2.48674	3.87994	3.82528	3.67969
3.6875	9.493	9.06683	8.44271		-3.23952	-0.310077	1.7814	1.77282	4.34808	0.591513		-1.4667	4.03801	2.37291	4.90789	3.7462	3.6875
3.69531	9.58389	9.11984	9.5245		-3.03068	-0.344045	1.89516	0.780148	5.81705	0.871923		-2.25053	5.473	2.76708	6.53264	3.68106	3.69531
3.70312	9.70087	9.16172	10.5032		-3.70321	-0.409094	1.8343	0.390338	6.27085	0.922681		-3.31287	5.86175	2.75698	7.27573	3.63013	3.70312
3.71094	9.84419	9.1916	10.5122		-4.53002	-0.532629	1.39084	0.615227	5.70459	0.262374		-3.91479	5.17197	1.65321	6.69387	3.59387	3.71094	PASE 1.3
3.71875	10.0141	9.21202	9.66066		-4.91214	-0.726624	1.12233	1.33782	4.35885	-0.306345		-3.57433	3.63223	0.815988	5.16088	3.57307	3.71875	Max-Min	TIEMPO		ω	Σω	t (seg)
3.72656	10.2109	9.22922	9.68732		-5.17895	-1.00798	1.26806	2.41983	3.50257	-0.179063		-2.75912	2.49459	1.089	3.87578	3.56872	3.72656	10.2869	0.296875		27.8717	2459.49	0.296875
3.73438	10.435	9.25205	9.41519		-4.86852	-1.25131	1.36192	3.40323	2.45081	0.334842		-1.46529	1.19951	1.69677	2.54262	3.58198	3.73438				27.9753
3.74219	10.6864	9.2908	8.97537		-4.14318	-1.41472	1.26473	4.01308	1.83283	0.239177		-0.130102	0.418107	1.50391	1.56636	3.61406	3.74219				28.2258
3.75	10.9654	9.35614	9.03154		-3.85368	-1.53527	1.20658	4.17598	2.17122	-0.210064		0.322298	0.635949	0.99652	1.2253	3.66606	3.75				28.6319
3.75781	11.272	9.4581	8.69269		-3.6645	-1.63808	1.29316	3.83139	2.25625	-0.510447		0.166882	0.618166	0.782709	1.01124	3.73892	3.75781				29.2009
3.76562	11.606	9.60509	8.86145		-3.62436	-1.77815	1.44653	2.96831	3.20654	-1.34915		-0.65605	1.42839	0.097382	1.57486	3.83336	3.76562				29.9386
3.77344	11.9668	9.80349	10.0812		-3.41324	-1.93702	1.47684	2.82506	4.18233	-3.03241		-0.588178	2.24531	-1.55557	2.79413	3.94991	3.77344				30.8488
3.78125	12.354	10.0583	10.9022		-2.9361	-2.02116	1.38618	3.36153	3.95737	-4.80964		0.425439	1.9362	-3.42346	3.956	4.08886	3.78125				31.934
3.78906	12.7666	10.375	11.0086		-2.46124	-2.04398	1.44522	3.25565	4.19874	-5.29077		0.794414	2.15476	-3.84554	4.4791	4.25044	3.78906				33.1959
3.79688	13.2037	10.7606	9.67537		-2.04397	-2.18945	1.65866	2.63363	4.02707	-3.99105		0.589658	1.83762	-2.33239	3.0273	4.4348	3.79688				34.6357
3.80469	13.664	11.2224	8.78413		-1.64035	-2.48873	1.84362	3.10186	3.49765	-2.45284		1.46151	1.00892	-0.609222	1.87752	4.64204	3.80469				36.2544
3.8125	14.146	11.764	9.80179		-1.68968	-2.82056	2.26753	4.27846	2.87983	-2.67047		2.58879	0.059267	-0.402932	2.62063	4.87217	3.8125				38.0517
3.82031	14.6478	12.3829	10.7405		-1.98248	-3.0272	2.99568	4.3374	1.99019	-3.70696		2.35492	-1.037	-0.711283	2.66964	5.12498	3.82031				40.0261
3.82812	15.1671	13.0694	12.7714		-2.40271	-3.04883	3.74129	5.71957	1.83562	-4.28753		3.31687	-1.21321	-0.546242	3.57377	5.40003	3.82812				42.1742
3.83594	15.7012	13.8093	13.9205		-2.94561	-2.86676	4.09883	6.87318	1.06702	-4.18165		3.92757	-1.79974	-0.082818	4.32108	5.6967	3.83594				44.4912
3.84375	16.2472	14.5856	13.6098		-3.39756	-2.49127	4.1538	6.68481	0.824686	-3.71776		3.28725	-1.66659	0.436039	3.71129	6.01417	3.84375				46.9707
3.85156	16.8021	15.3797	14.2036		-3.89692	-1.99253	4.23753	7.086	0.715293	-3.88259		3.18908	-1.27724	0.354941	3.45363	6.35146	3.85156				49.6049
3.85938	17.3624	16.1706	16.2084		-4.51458	-1.51008	4.43189	8.73681	0.84302	-4.1389		4.22222	-0.667059	0.292986	4.28462	6.70739	3.85938				52.3847
3.86719	17.9248	16.9353	18.639		-5.20082	-1.20429	4.52876	10.8216	1.18873	-4.11468		5.62081	-0.015558	0.414081	5.63606	7.08052	3.86719				55.2989
3.875	18.4855	17.6516	20.8066		-6.00201	-1.01613	4.49401	12.5583	1.52008	-3.90836		6.55633	0.503948	0.585652	6.6017	7.46925	3.875				58.3348
3.88281	19.041	18.3037	22.2996		-6.79349	-0.792414	4.42367	13.4257	1.93648	-4.04211		6.63224	1.14407	0.381568	6.741	7.87178	3.88281				61.4786
3.89062	19.588	18.8856	21.6982		-7.42344	-0.446293	4.16164	11.7811	3.48284	-4.76287		4.35766	3.03655	-0.601232	5.34522	8.28624	3.89062				64.7155
3.89844	20.1233	19.4035	21.1723		-8.3797	-0.230365	3.48671	9.75655	5.01867	-5.0861		1.37686	4.78831	-1.59939	5.23275	8.71057	3.89844				68.0295
3.90625	20.644	19.8739	21.2833		-9.62547	-0.196653	2.4068	9.13654	4.72619	-4.81924		-0.488927	4.52953	-2.41244	5.15515	9.14247	3.90625				71.4027
3.91406	21.1473	20.3207	21.155		-10.5714	-0.255808	1.09308	8.69351	3.74307	-4.60101		-1.8779	3.48726	-3.50793	5.29085	9.57934	3.91406				74.8147
3.92188	21.6302	20.773	21.4951		-11.3926	-0.182983	-0.094859	8.58385	2.94535	-4.43455		-2.80872	2.76237	-4.52941	6.00293	10.0182	3.92188				78.2423
3.92969	22.0903	21.2635	21.4653		-11.6306	0.025453	-1.17254	8.8131	1.65379	-3.89353		-2.8175	1.67924	-5.06607	6.03517	10.4558	3.92969				81.6595
3.9375	22.5245	21.8269	20.8294		-10.7229	0.310535	-2.19977	9.31628	0.049686	-3.28541		-1.40663	0.360221	-5.48518	5.67411	10.8882	3.9375				85.037
3.94531	22.9301	22.4975	19.7205		-9.08483	0.707624	-3.18211	9.5708	-1.82476	-2.53868		0.485977	-1.11714	-5.72079	5.84907	11.3114	3.94531				88.3422
3.95312	23.3041	23.3049	18.7012		-6.9317	1.17858	-4.1881	9.80148	-3.63996	-1.13699		2.86979	-2.46138	-5.32509	6.53075	11.7207	3.95312				91.5388
3.96094	23.643	24.2685	18.2094		-4.42963	1.36065	-5.40862	9.91424	-4.92787	0.591428		5.48461	-3.56722	-4.81719	8.12474	12.111	3.96094				94.587
3.96875	23.9432	25.3908	17.1388		-1.9792	1.32857	-7.22694	7.11307	-6.03306	1.95067		5.13387	-4.70449	-5.27627	8.73658	12.4767	3.96875				97.4431
3.97656	24.2004	26.6508	15.3732		0.455979	0.730267	-9.01949	1.95226	-5.99849	-0.239102		2.40824	-5.26823	-9.25859	10.9213	12.8119	3.97656				100.061
3.98438	24.4097	27.9967	19.2905		2.54289	-0.210498	-10.5259	0.884533	-7.49567	-3.82106		3.42742	-7.70617	-14.3469	16.6423	13.1102	3.98438				102.391
3.99219	24.5655	29.3426	21.6266		4.55489	-1.41959	-11.2909	6.83104	-6.22107	-1.55386		11.3859	-7.64065	-12.8448	18.7885	13.3655	3.99219				104.384
4	24.6619	30.5729	40.3502		7.72886	-2.10142	-10.5666	17.7167	-20.1359	3.81981		25.4455	-22.2374	-6.74683	34.46	13.5717	4				105.995
4.00781	24.6933	31.5659	57.8068		12.143	-3.47944	-7.58682	19.9424	-36.8075	10.1338		32.0854	-40.2869	2.54695	51.5655	13.7237	4.00781				107.182
4.01562	24.6554	32.2328	50.8337		16.2827	-3.47429	-5.69635	9.91747	-27.6209	15.6022		26.2001	-31.0952	9.90583	41.8508	13.8185	4.01562				107.923
4.02344	24.546	32.5463	34.1694		16.3437	-3.58491	-3.68118	6.32253	-13.0986	8.87189		22.6663	-16.6835	5.19071	28.6189	13.8556	4.02344				108.212
4.03125	24.3651	32.531	24.5753		17.0315	-3.99361	-4.40766	-5.82289	0.208909	2.95936		11.2087	-3.7847	-1.44829	11.9187	13.8367	4.03125
4.03906	24.1138	32.2302	34.66		19.3483	-3.26953	-4.55068	-10.0977	10.3837	-0.973922		9.25066	7.11419	-5.52461	12.9115	13.7649	4.03906
4.04688	23.7939	31.6844	32.0779		19.1865	-4.32787	4.23095	-11.2394	3.14748	2.60704		7.94712	-1.1804	6.83799	10.5503	13.6438	4.04688
4.05469	23.4078	30.931	31.6074		15.0232	-3.49586	7.41682	-11.9814	-7.19083	3.84253		3.04177	-10.6867	11.2594	15.8187	13.4769	4.05469
4.0625	22.9587	30.0061	18.0299		10.5121	-0.276083	7.14196	-2.04709	4.90175	0.254786		8.46503	4.62567	7.39674	12.1559	13.2676	4.0625
4.07031	22.4501	28.9349	21.0678		0.912393	2.31718	7.85438	5.17051	10.972	-4.17613		6.0829	13.2892	3.67825	15.0709	13.0192	4.07031
4.07812	21.8857	27.7189	26.0181		-9.39612	3.04625	6.45026	9.84951	9.04546	-4.83749		0.453394	12.0917	1.61277	12.2072	12.7352	4.07812
4.08594	21.2691	26.3381	34.2007		-13.3401	2.50395	4.71899	15.0844	12.0462	-4.53949		1.74428	14.5502	0.179508	14.6554	12.419	4.08594
4.09375	20.6045	24.7702	37.4547		-13.8636	1.63117	5.07236	15.8272	15.2032	-5.40684		1.96352	16.8344	-0.334486	16.9518	12.0743	4.09375
4.10156	19.8972	23.015	34.9262		-13.4336	0.933539	6.57247	11.934	15.5471	-3.68058		-1.49963	16.4806	2.89189	16.7995	11.7048	4.10156
4.10938	19.1535	21.1085	24.7044		-10.8114	0.329548	7.21597	3.56887	11.1437	-0.130952		-7.24248	11.4732	7.08502	15.3064	11.3148	4.10938
4.11719	18.3812	19.1188	12.6714		-6.89646	0.184641	6.66098	-0.061337	2.74593	1.39741		-6.9578	2.93057	8.0584	11.0425	10.9088	4.11719
4.125	17.5881	17.1254	9.78275		-3.00032	0.436973	6.19313	0.780404	-2.58953	-1.01074		-2.21991	-2.15256	5.18239	6.03479	10.4915	4.125
4.13281	16.7821	15.1969	11.5652		0.116025	0.818735	5.87368	1.42854	-4.45379	-3.14012		1.54456	-3.63505	2.73356	4.8033	10.068	4.13281
4.14062	15.9707	13.3828	10.0182		2.06205	1.15018	5.33162	3.17043	0.623292	-2.66314		5.23248	1.77347	2.66848	6.13554	9.64262	4.14062
4.14844	15.1604	11.7157	10.6936		2.8688	1.22571	4.54176	-1.62882	3.97763	-2.89742		1.23998	5.20334	1.64434	5.59608	9.21964	4.14844
4.15625	14.3576	10.2177	10.5199		2.89348	1.06929	3.74548	-2.30062	3.91346	-3.3932		0.592862	4.98276	0.352282	5.03025	8.80282	4.15625
4.16406	13.5681	8.90536	6.88095		2.29047	0.753262	2.96742	-0.622424	0.513423	-2.94905		1.66805	1.26668	0.018371	2.09457	8.39558	4.16406
4.17188	12.7971	7.79112	4.20198		1.40841	0.329952	2.29882	0.185778	-0.175884	-1.46372		1.59418	0.154068	0.835099	1.80625	8.00092	4.17188
4.17969	12.0494	6.88067	3.75414		0.925822	0.06295	1.86941	-0.670462	0.608066	-1.39997		0.25536	0.671016	0.469441	0.857815	7.62135	4.17969
4.1875	11.329	6.16957	4.21057		-0.03774	-0.193003	1.46104	-1.24995	1.79954	-1.63917		-1.28769	1.60654	-0.178128	2.0666	7.25876	4.1875
4.19531	10.6392	5.64277	2.82283		-0.229015	-0.243047	0.683331	-0.456718	1.58737	-1.23475		-0.685733	1.34432	-0.55142	1.60671	6.91452	4.19531
4.20312	9.9825	5.27558	2.74205		0.850372	-0.171203	-0.100601	1.50471	0.706108	-0.854218		2.35508	0.534905	-0.954819	2.59696	6.58944	4.20312
4.21094	9.36078	5.0346	5.41171		1.97146	-0.032968	-0.589783	3.26126	-0.03962	-0.780768		5.23273	-0.072588	-1.37055	5.40972	6.28391	4.21094
4.21875	8.77534	4.88063	6.77145		2.58521	0.11151	-0.846167	3.86601	-0.051533	-1.20236		6.45122	0.059977	-2.04853	6.76892	5.998	4.21875
4.22656	8.22705	4.77444	7.73998		3.01877	0.185188	-0.795677	3.73803	0.437115	-2.6669		6.7568	0.622303	-3.46257	7.61781	5.73166	4.22656
4.23438	7.71661	4.68287	8.77679		3.22323	0.11568	-0.546438	3.48063	0.931952	-4.16264		6.70386	1.04763	-4.70907	8.25921	5.48488	4.23438
4.24219	7.24462	4.58329	7.82954		3.31337	-0.010623	-0.344938	2.84141	0.392407	-3.46506		6.15478	0.381784	-3.81	7.24867	5.25781	4.24219
4.25	6.81175	4.46529	6.20408		3.27433	-0.187565	-0.286308	2.04241	-0.361908	-2.04373		5.31674	-0.549473	-2.33004	5.83084	5.05078	4.25
4.25781	6.41864	4.32933	5.36673		2.88537	-0.410966	-0.260311	1.59635	0.012051	-1.84615		4.48171	-0.398915	-2.10646	4.9681	4.86431	4.25781
4.26562	6.06594	4.18321	4.24239		2.23657	-0.672769	-0.198295	1.34848	-0.004861	-1.33626		3.58505	-0.67763	-1.53455	3.95811	4.69897	4.26562
4.27344	5.75416	4.03837	3.18713		1.47567	-0.922714	-0.111647	1.38205	0.070724	-0.409425		2.85772	-0.85199	-0.521072	3.0272	4.55539	4.27344
4.28125	5.48366	3.9067	2.93453		0.732831	-1.11897	0.016451	1.43549	0.538201	0.446753		2.16833	-0.580771	0.463204	2.29205	4.43409	4.28125
4.28906	5.2546	3.79814	3.11931		0.1298	-1.28781	0.181486	1.296	0.949929	0.838164		1.4258	-0.337877	1.01965	1.78515	4.33547	4.28906
4.29688	5.0669	3.71976	3.2995		-0.22905	-1.4047	0.387334	1.15069	1.22693	0.70659		0.921644	-0.177772	1.09392	1.44142	4.25973	4.29688
4.30469	4.92028	3.67609	3.00363		-0.285964	-1.46347	0.633341	0.85006	1.0056	0.424719		0.564096	-0.457869	1.05806	1.28349	4.20686	4.30469
4.3125	4.8143	3.66926	2.34201		-0.121434	-1.49382	0.88023	0.413143	0.253581	0.360135		0.291709	-1.24024	1.24036	1.77814	4.17659	4.3125
4.32031	4.7483	3.69843	2.55415		0.214653	-1.54619	1.1398	0.214923	-0.426929	0.396915		0.429576	-1.97312	1.53672	2.53757	4.16838	4.32031
4.32812	4.72142	3.75899	3.1083		0.57951	-1.62793	1.40635	0.372654	-0.648284	0.4646		0.952164	-2.27621	1.87095	3.09649	4.18151	4.32812
4.33594	4.73264	3.84275	3.7848		0.860839	-1.66137	1.59404	0.858459	-0.850723	0.547271		1.7193	-2.51209	2.14131	3.7218	4.21507	4.33594
4.34375	4.78077	3.93937	4.68055		1.07592	-1.67059	1.64506	1.66407	-1.12	0.624635		2.73999	-2.79059	2.2697	4.52178	4.26809	4.34375
4.35156	4.86453	4.03858	5.5874		1.15457	-1.61719	1.607	2.68703	-1.23411	0.670078		3.8416	-2.85131	2.27708	5.29839	4.33952	4.35156
4.35938	4.98266	4.13288	6.18847		1.13821	-1.55899	1.47452	3.52258	-1.18597	0.564221		4.66079	-2.74495	2.03875	5.7805	4.42834	4.35938
4.36719	5.13393	4.21995	6.30882		0.997827	-1.53575	1.25492	3.8424	-1.30102	0.510545		4.84023	-2.83676	1.76547	5.88149	4.53364	4.36719
4.375	5.31721	4.30427	5.95643		0.725549	-1.53889	0.974383	3.5692	-1.66499	0.674646		4.29474	-3.20388	1.64903	5.60616	4.65456	4.375
4.38281	5.53144	4.39718	5.22247		0.471081	-1.51661	0.705612	2.75893	-1.92411	0.910526		3.23001	-3.44072	1.61614	4.98833	4.79041	4.38281
4.39062	5.77562	4.51547	4.38117		0.269742	-1.49273	0.483139	1.81121	-1.77697	1.15818		2.08095	-3.26971	1.64132	4.20895	4.94051	4.39062
4.39844	6.0487	4.67867	3.43961		0.023771	-1.44393	0.297468	0.696798	-1.35765	1.23819		0.720569	-2.80159	1.53565	3.27511	5.10425	4.39844
4.40625	6.34951	4.9057	3.02414		-0.264935	-1.32961	0.17443	-0.489431	-1.01175	1.21786		-0.754366	-2.34136	1.39229	2.82657	5.2809	4.40625
4.41406	6.67666	5.21162	3.3305		-0.559812	-1.2051	0.096945	-1.17112	-0.945544	1.31423		-1.73093	-2.15064	1.41117	3.10045	5.46961	4.41406
4.42188	7.02845	5.60554	3.59563		-0.668738	-1.08281	0.001961	-1.63201	-0.960539	1.34538		-2.30075	-2.04335	1.34734	3.35918	5.6693	4.42188
4.42969	7.4029	6.08956	4.09321		-0.747524	-0.980783	-0.147342	-2.1966	-1.17632	1.38597		-2.94412	-2.1571	1.23863	3.85424	5.87871	4.42969
4.4375	7.7977	6.65859	4.92916		-0.905084	-0.901028	-0.316813	-2.7588	-1.69354	1.60533		-3.66388	-2.59457	1.28852	4.67077	6.09634	4.4375
4.44531	8.21027	7.30055	5.88816		-0.879863	-0.822365	-0.495704	-3.36501	-2.44859	1.92628		-4.24488	-3.27096	1.43058	5.54659	6.32054	4.44531
4.45312	8.63773	7.99701	6.73777		-0.82594	-0.761293	-0.696458	-3.89849	-2.94882	2.33248		-4.72443	-3.71011	1.63602	6.22589	6.5495	4.45312
4.46094	9.07702	8.72427	8.12226		-0.648451	-0.65644	-0.921269	-5.09699	-2.76808	3.58449		-5.74544	-3.42452	2.66322	7.19932	6.78137	4.46094
4.46875	9.52489	9.45465	9.85833		-0.118157	-0.568732	-1.13353	-6.492	-2.37481	5.09019		-6.61016	-2.94354	3.95666	8.24705	7.01426	4.46875
4.47656	9.97805	10.1588	11.3305		0.092827	-0.454897	-1.40996	-7.58964	-1.48245	6.09458		-7.49682	-1.93734	4.68462	9.04993	7.24631	4.47656
4.48438	10.4332	10.8089	13.5068		0.082602	-0.278751	-1.72483	-10.203	-1.12673	5.7335		-10.1204	-1.40548	4.00867	10.9757	7.47579	4.48438
4.49219	10.8872	11.3822	15.6203		0.014942	-0.061015	-2.01389	-12.6316	-1.83218	4.71101		-12.6166	-1.8932	2.69712	13.0399	7.70117	4.49219
4.5	11.3372	11.866	15.5324		-0.038922	0.02403	-2.31396	-12.3584	-1.70936	4.36605		-12.3973	-1.68533	2.05209	12.6785	7.92125	4.5
4.50781	11.7807	12.2599	14.219		0.31501	0.00436	-2.77197	-10.622	-0.835635	4.13516		-10.307	-0.831275	1.36319	10.43	8.13523	4.50781
4.51562	12.2156	12.5752	14.4018		0.896973	0.011974	-3.18814	-10.6724	-0.143103	3.01068		-9.7754	-0.131129	-0.177459	9.77789	8.34268	4.51562
4.52344	12.6399	12.833	15.4509		1.4216	0.115226	-3.24779	-11.7208	-0.311731	2.05567		-10.2992	-0.196505	-1.19211	10.3698	8.54344	4.52344
4.53125	13.0521	13.0621	14.8471		1.86808	0.339576	-2.96078	-11.225	-0.261246	1.51547		-9.35693	0.07833	-1.44531	9.46822	8.73752	4.53125
4.53906	13.4506	13.299	13.5468		2.45596	0.684113	-2.73252	-9.80102	0.393562	0.117608		-7.34506	1.07767	-2.61491	7.87077	8.92506	4.53906
4.54688	13.8343	13.5854	12.838		3.17223	1.23659	-2.69997	-8.25555	1.34037	-1.47468		-5.08333	2.57696	-4.17464	7.0646	9.10624	4.54688
4.55469	14.2017	13.9643	10.8335		3.69996	1.81547	-2.52761	-5.85645	-0.219031	-1.28051		-2.15649	1.59644	-3.80811	4.65841	9.28115	4.55469
4.5625	14.5515	14.4744	10.1928		3.94471	2.33558	-2.10058	-4.3477	-2.74978	-0.244869		-0.402987	-0.414204	-2.34545	2.4156	9.44964	4.5625
4.57031	14.882	15.1442	9.58596		3.63876	2.69814	-1.65537	-3.87769	-2.76577	0.017264		-0.238931	-0.067625	-1.63811	1.65682	9.61115	4.57031
4.57812	15.1911	15.9862	8.54114		2.93292	2.90168	-1.53883	-3.53035	-2.14652	0.223765		-0.597423	0.755163	-1.31507	1.6299	9.7645	4.57812
4.58594	15.4763	16.9915	7.32076		2.26207	3.29293	-1.31596	-3.08758	0.389066	0.126504		-0.825509	3.68199	-1.18946	3.95643	9.90783	4.58594
4.59375	15.7343	18.1233	8.18972		1.31628	3.35333	-1.2825	-4.14992	-1.22662	0.577806		-2.83364	2.12671	-0.704693	3.61234	10.0386	4.59375
4.60156	15.9613	19.3123	10.5772		0.266303	4.72832	-1.46844	-4.44075	3.44108	0.104867		-4.17445	8.16939	-1.36358	9.27493	10.1536	4.60156
4.60938	16.1527	20.4584	29.4262		-0.275175	5.07254	-3.14361	-15.0014	-17.9936	1.09189		-15.2765	-12.9211	-2.05172	20.1131	10.2494	4.60938
4.61719	16.3043	21.4494	34.5943		9.9668	6.70865	3.35416	-17.5727	-4.42403	-12.6865		-7.60595	2.28462	-9.33238	12.2541	10.3225	4.61719
4.625	16.4125	22.1923	43.8341		11.8275	6.78276	10.3057	-2.80973	23.8732	-11.7205		9.01775	30.656	-1.41475	31.9861	10.3698	4.625
4.63281	16.4752	22.6367	13.7925		1.77065	2.48144	6.65099	3.47929	-1.0122	5.36757		5.24993	1.46924	12.0186	13.1972	10.3891	4.63281
4.64062	16.4919	22.7693	26.9429		-1.49437	2.34485	-1.20083	-3.44636	-22.0055	8.70419		-4.94072	-19.6607	7.50336	21.6161	10.3791	4.64062
4.64844	16.4632	22.5933	31.4659		-2.37622	2.50615	-3.50739	-3.06213	-25.0427	8.24931		-5.43835	-22.5366	4.74193	23.6634	10.3396	4.64844
4.65625	16.3902	22.1242	27.064		-3.45069	3.30638	0.070031	-1.18913	-20.9832	7.40851		-4.63982	-17.6768	7.47854	19.7466	10.2713	4.65625
4.66406	16.2754	21.3968	25.4885		-3.40254	3.27679	-1.35239	-1.34816	-19.886	5.10412		-4.7507	-16.6092	3.75173	17.678	10.1758	4.66406
4.67188	16.1221	20.4658	19.9224		-1.30614	2.87762	-3.42934	0.633133	-14.6187	4.328		-0.673006	-11.741	0.898668	11.7946	10.0556	4.67188
4.67969	15.9346	19.3974	17.9606		1.67313	2.54041	-3.19477	2.83637	-11.5673	6.46041		4.5095	-9.02684	3.26564	10.6058	9.91401	4.67969
4.6875	15.7174	18.2604	17.4548		3.64814	2.3364	-2.43973	0.924682	-9.46415	8.08688		4.57282	-7.12775	5.64715	10.1787	9.75443	4.6875
4.69531	15.4754	17.1203	12.8361		4.20624	2.15268	-2.6188	0.598559	-3.44248	6.56144		4.8048	-1.28981	3.94264	6.34776	9.58046	4.69531
4.70312	15.2134	16.0349	11.2434		3.40348	2.10087	-3.5009	1.82594	-0.33005	5.63007		5.22942	1.77082	2.12917	5.91743	9.39562	4.70312
4.71094	14.9363	15.0496	10.6138		1.75847	2.25744	-3.93041	2.41472	0.031093	5.22053		4.17319	2.28853	1.29013	4.93126	9.20322	4.71094
4.71875	14.6485	14.194	9.79605		0.662416	2.56759	-4.03646	2.03302	0.554928	4.49725		2.69544	3.12251	0.460791	4.15064	9.00628	4.71875
4.72656	14.354	13.4808	9.63624		0.609763	2.73574	-4.50952	1.5584	0.891297	3.9366		2.16817	3.62704	-0.572923	4.26434	8.80738	4.72656
4.73438	14.0563	12.9074	10.2614		0.873119	2.69912	-4.75989	2.63368	0.207602	3.91172		3.50679	2.90672	-0.848176	4.63315	8.60873	4.73438
4.74219	13.7588	12.4583	11.6153		0.860412	2.71909	-4.38695	4.69777	-0.646816	4.27239		5.55818	2.07228	-0.114563	5.93303	8.41211	4.74219
4.75	13.4642	12.1089	12.7559		0.54711	2.923	-3.99409	5.90597	-1.42617	4.85356		6.45308	1.49683	0.859471	6.67993	8.21896	4.75
4.75781	13.1752	11.831	13.6226		0.258471	3.53772	-3.87574	5.95489	-1.81573	5.59268		6.21336	1.72199	1.71694	6.67225	8.03049	4.75781
4.76562	12.8944	11.5985	14.199		0.162276	4.33247	-3.57584	5.47225	-2.09689	6.26561		5.63453	2.23558	2.68977	6.63179	7.84771	4.76562
4.77344	12.6245	11.3907	13.2731		-0.091662	4.76609	-3.04306	2.01267	1.23875	7.24173		1.92101	6.00484	4.19867	7.57477	7.67152	4.77344
4.78125	12.3681	11.1948	12.9424		-0.238061	4.87085	-2.52284	-0.918588	2.36281	7.00735		-1.15665	7.23367	4.48451	8.58921	7.50275	4.78125
4.78906	12.1279	11.0045	10.4798		-0.62029	4.6438	-2.05139	-0.193877	1.12056	5.2434		-0.814167	5.76436	3.19201	6.63925	7.34218	4.78906
4.79688	11.9066	10.8181	9.98104		-0.579976	4.37772	-1.36773	1.51767	2.0091	4.72964		0.937697	6.38682	3.36191	7.27827	7.19063	4.79688
4.80469	11.707	10.6336	8.88813		-0.245302	4.1239	-1.22645	2.07026	1.72058	3.70384		1.82496	5.84448	2.47739	6.60499	7.04891	4.80469
4.8125	11.5315	10.4459	8.4027		0.424656	3.82515	-2.11216	2.6882	0.226936	2.97031		3.11286	4.05209	0.858146	5.18129	6.91781	4.8125
4.82031	11.3822	10.2449	11.2386		1.47704	3.64326	-2.58143	5.07648	0.573945	4.07593		6.55352	4.21721	1.4945	7.93517	6.79806	4.82031
4.82812	11.2612	10.0173	12.6229		1.59783	3.29303	-2.11512	6.24834	2.25804	5.13257		7.84617	5.55107	3.01745	10.0738	6.69036	4.82812
4.83594	11.1704	9.75212	12.5758		1.21028	2.66923	-1.72293	5.85897	3.68635	6.0236		7.06926	6.35558	4.30067	10.4338	6.59553	4.83594
4.84375	11.112	9.44523	11.322		0.69247	1.96667	-1.69858	5.09713	3.58662	5.97319		5.7896	5.5533	4.27461	9.09015	6.5146	4.84375
4.85156	11.0881	9.10116	9.809		-0.092808	1.28738	-1.61761	4.12479	4.00458	5.18171		4.03199	5.29196	3.5641	7.54748	6.44891	4.85156
4.85938	11.1007	8.73092	8.97696		-0.622317	0.644677	-1.39824	3.42757	4.89675	4.21913		2.80525	5.54143	2.8209	6.82161	6.40003	4.85938	PASE 1.4
4.86719	11.1519	8.34927	9.01026		-0.950076	0.141896	-1.02503	3.78856	5.44188	3.72502		2.83848	5.58377	2.69998	6.82095	6.36963	4.86719	Max-Min	TIEMPO		ω	Σω	t (seg)
4.875	11.2436	7.97323	8.87342		-1.19181	-0.205326	-0.57637	3.6133	6.04277	2.68067		2.42149	5.83745	2.1043	6.66089	6.35948	4.875	9.30583	0.257812		49.6675	2808.48	0.257812
4.88281	11.3774	7.62211	8.34589		-1.22832	-0.486283	-0.207482	2.84657	6.10842	1.92483		1.61825	5.62214	1.71735	6.09725	6.37137	4.88281				49.7604
4.89062	11.5548	7.31797	7.89063		-1.34194	-0.693894	0.055966	2.08742	5.64663	2.1091		0.745488	4.95274	2.16506	5.45645	6.40712	4.89062				50.0396
4.89844	11.7768	7.08548	7.52674		-1.61922	-0.782645	0.185065	2.08124	5.09541	1.55241		0.462018	4.31276	1.73748	4.67249	6.4685	4.89844				50.519
4.90625	12.0444	6.95122	6.23892		-1.47482	-0.756252	0.170052	3.07032	3.38753	-0.091585		1.5955	2.63128	0.078467	3.07821	6.55718	4.90625				51.2116
4.91406	12.3577	6.94206	5.38367		-1.00202	-0.817396	0.166211	3.57602	1.70968	-0.966822		2.574	0.892288	-0.800611	2.83948	6.67465	4.91406				52.1291
4.92188	12.7168	7.08253	5.03661		-0.575395	-0.947303	0.304524	3.34487	1.91439	-0.507093		2.76947	0.96709	-0.202569	2.94045	6.82212	4.92188				53.2808
4.92969	13.1207	7.39201	5.21296		-0.45227	-1.01236	0.653127	2.97643	2.55307	-0.192357		2.52416	1.54071	0.46077	2.99291	7.00046	4.92969				54.6736
4.9375	13.5681	7.88288	5.49303		-0.532334	-1.00193	1.03594	2.93919	2.60917	-0.45669		2.40686	1.60724	0.579251	2.95156	7.21015	4.9375				56.3113
4.94531	14.0566	8.55948	6.19251		-0.78	-1.0303	1.27224	3.21887	2.63198	-1.37406		2.43886	1.60168	-0.101828	2.91956	7.45133	4.94531				58.1949
4.95312	14.5834	9.41746	6.46482		-1.21884	-1.01433	1.38852	2.60059	1.28838	-3.24983		1.38175	0.274047	-1.86132	2.33428	7.72373	4.95312				60.3223
4.96094	15.1446	10.4432	7.97705		-1.98403	-0.902236	1.59031	1.76145	-0.213614	-4.97187		-0.222582	-1.11585	-3.38156	3.56786	8.02662	4.96094				62.6879
4.96875	15.736	11.6134	9.85323		-3.0112	-0.700096	1.93721	3.84436	1.06629	-4.75235		0.83316	0.366193	-2.81514	2.95859	8.35884	4.96875				65.2825
4.97656	16.3524	12.8966	12.6008		-4.3287	-0.552017	2.33274	6.34637	2.35345	-3.57037		2.01767	1.80144	-1.23762	2.97453	8.71877	4.97656				68.0936
4.98438	16.9883	14.2555	14.6496		-5.61608	-0.407892	2.64644	7.43107	2.72871	-2.89155		1.81499	2.32082	-0.245111	2.95643	9.10427	4.98438				71.1043
4.99219	17.6377	15.6509	16.1778		-6.72648	-0.295696	2.75716	7.87082	2.28573	-3.47468		1.14434	1.99003	-0.717523	2.40511	9.51268	4.99219				74.2941
5	18.2944	17.0441	18.4994		-7.71681	-0.397898	2.66477	8.22999	2.42078	-5.74709		0.513185	2.02288	-3.08231	3.72237	9.94077	5				77.6374
5.00781	18.9522	18.3995	21.008		-8.59496	-0.622918	2.32284	8.78146	3.06129	-7.71441		0.186501	2.43838	-5.39157	5.92026	10.3847	5.00781				81.1044
5.01562	19.6047	19.6872	22.4739		-9.40738	-0.803181	1.57957	8.90681	3.64885	-8.59023		-0.500571	2.84567	-7.01066	7.58273	10.8401	5.01562				84.6608
5.02344	20.2458	20.8855	24.1482		-10.568	-0.73623	0.528897	9.23518	3.71281	-9.18132		-1.33282	2.97658	-8.65242	9.24667	11.302	5.02344				88.269
5.03125	20.8696	21.9833	25.4905		-12.1492	-0.682282	-0.96875	8.75411	2.49705	-9.67405		-3.39508	1.81477	-10.6428	11.3176	11.7656	5.03125				91.889
5.03906	21.4708	22.9815	26.6302		-13.4586	-0.79829	-2.8537	8.37419	1.05121	-9.68877		-5.08436	0.25292	-12.5425	13.5362	12.2253	5.03906				95.4796
5.04688	22.0442	23.8934	27.885		-14.4128	-0.940256	-4.52276	8.46841	0.079548	-9.53113		-5.9444	-0.860708	-14.0539	15.2836	12.6759	5.04688				98.999
5.05469	22.5851	24.7463	28.4203		-14.7263	-0.782803	-5.97672	8.77682	-0.905266	-8.86572		-5.94952	-1.68807	-14.8424	16.0793	13.1122	5.05469				102.407
5.0625	23.0896	25.5804	25.6558		-12.4654	-0.2629	-7.30189	8.26179	-1.86848	-7.33789		-4.20361	-2.13138	-14.6398	15.3797	13.5292	5.0625				105.663
5.07031	23.5539	26.4447	21.8532		-9.76843	0.431055	-8.5097	6.28746	-2.59736	-5.72433		-3.48097	-2.16631	-14.234	14.8128	13.9219	5.07031				108.73
5.07812	23.9746	27.3861	17.5525		-6.33204	0.967214	-9.48518	3.91229	-2.21865	-4.13131		-2.41975	-1.25144	-13.6165	13.8863	14.2859	5.07812				111.573
5.08594	24.348	28.434	16.164		-1.77627	1.39571	-10.389	2.53231	-2.33747	-4.32777		0.756041	-0.941758	-14.7168	14.7662	14.6164	5.08594				114.154
5.09375	24.6699	29.5863	19.3787		2.38747	1.22369	-11.5682	3.64903	-0.28229	-6.55038		6.0365	0.941403	-18.1186	19.1209	14.9091	5.09375				116.44
5.10156	24.9357	30.8022	22.4125		7.09436	0.600654	-12.0543	5.2733	-5.12036	-4.09229		12.3677	-4.5197	-16.1466	20.835	15.1595	5.10156				118.396
5.10938	25.1402	32.0035	23.6088		11.4956	-0.522429	-11.5227	6.20154	1.44098	3.62023		17.6971	0.918554	-7.90244	19.4031	15.3636	5.10938				119.989
5.11719	25.2779	33.0803	33.7239		14.8707	-1.68498	-8.29155	1.82403	-15.4488	5.8356		16.6948	-17.1338	-2.45595	24.0481	15.5176	5.11719				121.193
5.125	25.3437	33.908	61.3903		19.0279	-3.1965	-4.88538	-4.07276	-41.2717	1.10358		14.9552	-44.4683	-3.7818	47.0679	15.6188	5.125				121.983
5.13281	25.3337	34.3832	54.4893		18.9572	-4.19519	-5.39648	-14.258	-31.0487	3.42708		4.69917	-35.2439	-1.9694	35.6103	15.6653	5.13281				122.346
5.14062	25.2461	34.4591	39.2297		17.1175	-5.72381	-6.39942	-9.49201	-16.527	6.32082		7.62553	-22.2508	-0.078604	23.5213	15.6573	5.14062
5.14844	25.0816	34.1461	31.2485		18.5653	-4.05386	-9.63163	-8.63586	4.86318	-0.810816		9.92947	0.809319	-10.4424	14.4324	15.5967	5.14844
5.15625	24.8422	33.4858	43.3844		21.0672	-3.06665	0.289159	-19.9407	-0.704917	-9.48596		1.12649	-3.77156	-9.1968	10.0037	15.4861	5.15625
5.16406	24.5314	32.5327	27.2292		14.4768	-3.79728	8.21385	-9.61378	-3.0219	1.26669		4.86306	-6.81917	9.48055	12.6503	15.3283	5.16406
5.17188	24.1535	31.3471	23.9792		9.59475	-0.136172	6.63552	-0.825465	5.22859	11.1168		8.76929	5.09242	17.7523	20.4445	15.1259	5.17188
5.17969	23.7133	29.9816	22.0515		0.771768	3.50865	7.13367	3.68264	10.0092	9.1683		4.45441	13.5179	16.302	21.6409	14.8813	5.17969
5.1875	23.2157	28.4687	29.0402		-11.4474	4.34102	6.21277	8.74737	12.4863	1.41738		-2.69999	16.8273	7.63015	18.6726	14.5974	5.1875
5.19531	22.6659	26.8238	32.9727		-16.0416	3.11512	3.16542	9.65344	12.7893	-3.13657		-6.38819	15.9044	0.028852	17.1394	14.2774	5.19531
5.20312	22.0696	25.0613	31.3726		-14.996	1.41521	3.43111	7.96323	12.9487	-4.7432		-7.03273	14.3639	-1.31209	16.0469	13.9251	5.20312
5.21094	21.4331	23.2098	28.3136		-11.6033	1.04202	5.79485	3.94762	14.1285	-4.35342		-7.65569	15.1705	1.44143	17.0538	13.5442	5.21094
5.21875	20.7634	21.3176	22.6528		-7.52002	1.24395	6.37607	1.19247	12.6397	-0.705741		-6.32755	13.8836	5.67033	16.2771	13.1391	5.21875
5.22656	20.0683	19.4472	13.9347		-3.19214	1.76526	5.35438	0.927893	6.97304	2.47099		-2.26424	8.73829	7.82537	11.9466	12.7143	5.22656
5.23438	19.3554	17.6623	10.2532		0.550704	2.42138	4.27106	1.24811	4.62836	2.29028		1.79881	7.04974	6.56134	9.79723	12.2743	5.23438
5.24219	18.6321	16.0142	14.1079		3.28323	2.84322	3.42976	0.081144	8.45445	1.42297		3.36438	11.2977	4.85272	12.7478	11.8239	5.24219
5.25	17.9052	14.5366	11.7166		4.72871	2.68371	2.24366	-0.087521	5.62806	1.53656		4.64119	8.31177	3.78022	10.2429	11.3676	5.25
5.25781	17.1808	13.2489	9.44313		4.55668	2.19918	0.814896	-1.56474	3.81252	1.28999		2.99194	6.0117	2.10488	7.03724	10.9101	5.25781
5.26562	16.4646	12.1593	9.92485		4.26971	1.52319	-0.310272	-4.67371	2.59206	0.626487		-0.403995	4.11526	0.316215	4.14711	10.4555	5.26562
5.27344	15.7615	11.2651	11.0835		4.35057	0.85789	-0.947228	-6.20837	1.922	0.807844		-1.8578	2.77989	-0.139384	3.34644	10.008	5.27344
5.28125	15.0758	10.5565	10.1543		4.22882	0.38175	-1.16572	-5.43928	1.36651	1.274		-1.21046	1.74826	0.108272	2.12917	9.57105	5.28125
5.28906	14.4114	10.0195	7.57655		3.7932	0.069091	-1.44934	-3.14615	0.344697	1.52978		0.647051	0.413788	0.080438	0.772247	9.14752	5.28906
5.29688	13.7717	9.63548	6.36762		3.58053	-0.01444	-1.95396	-0.662007	-0.089605	2.18893		2.91852	-0.104045	0.234976	2.92982	8.7396	5.29688
5.30469	13.1594	9.379	7.56877		4.06414	0.000392	-2.49632	1.10927	-0.526281	2.51557		5.17341	-0.525889	0.019254	5.2001	8.34884	5.30469
5.3125	12.5767	9.2158	9.08944		4.72499	0.076667	-2.9047	2.43534	-0.934755	2.39677		7.16034	-0.858088	-0.507928	7.22944	7.97624	5.3125
5.32031	12.0251	9.10575	10.419		5.25648	0.094365	-3.14222	3.3115	-1.26192	2.42529		8.56799	-1.16755	-0.716935	8.67684	7.62253	5.32031
5.32812	11.5061	9.00785	11.2203		5.47862	-0.007057	-3.21862	3.34315	-2.03863	2.88908		8.82177	-2.04569	-0.329539	9.06184	7.2883	5.32812
5.33594	11.0208	8.88506	11.6588		5.514	-0.108592	-3.08901	2.5038	-2.93125	3.69165		8.01781	-3.03984	0.602645	8.59587	6.97424	5.33594
5.34375	10.5703	8.70789	11.8265		5.14762	-0.219145	-2.77775	1.05713	-4.27338	4.03728		6.20474	-4.49252	1.25953	7.76325	6.68112	5.34375
5.35156	10.1558	8.4568	12.0329		4.67886	-0.292542	-2.45093	-0.727226	-5.47746	3.86455		3.95163	-5.77001	1.41361	7.13489	6.40988	5.35156
5.35938	9.77839	8.12386	12.2014		4.19665	-0.418036	-2.20324	-2.35772	-6.16182	3.44585		1.83893	-6.57986	1.24261	6.94408	6.16155	5.35938
5.36719	9.43967	7.71433	11.5387		3.59585	-0.52982	-1.95909	-3.13185	-6.05392	2.90612		0.464	-6.58374	0.947035	6.66767	5.93723	5.36719
5.375	9.1412	7.24716	9.27897		2.98921	-0.600393	-1.61754	-2.66798	-4.59272	2.39774		0.32123	-5.19312	0.780202	5.26121	5.73812	5.375
5.38281	8.88474	6.75301	6.30585		2.47616	-0.65422	-1.1701	-1.49027	-2.44563	1.99468		0.985884	-3.09985	0.824582	3.35574	5.5654	5.38281
5.39062	8.672	6.26892	4.19778		2.21881	-0.606318	-0.655355	-0.43857	-1.14502	1.32609		1.78024	-1.75134	0.670734	2.58579	5.42023	5.39062
5.39844	8.50451	5.83147	2.7799		1.9888	-0.530753	-0.156952	0.374292	-0.456491	0.404346		2.36309	-0.987244	0.247394	2.57295	5.30358	5.39844
5.40625	8.38341	5.47101	2.90163		1.82255	-0.46929	0.272761	0.981371	-0.013283	-0.191483		2.80393	-0.482573	0.081278	2.84631	5.21619	5.40625
5.41406	8.30935	5.20882	3.45853		1.8467	-0.430194	0.618106	1.39556	0.20947	-0.390344		3.24226	-0.220724	0.227762	3.25774	5.15856	5.41406
5.42188	8.2825	5.05746	3.93056		2.06775	-0.372209	0.868959	1.59647	0.162489	-0.412831		3.66422	-0.20972	0.456128	3.69845	5.13098	5.42188
5.42969	8.30258	5.02274	4.31282		2.37352	-0.304669	1.03862	1.6345	-0.072616	-0.476708		4.00802	-0.377285	0.561913	4.06477	5.13357	5.42969
5.4375	8.36888	5.10591	4.50667		2.61958	-0.241084	1.12982	1.50184	-0.324891	-0.583573		4.12142	-0.565975	0.546249	4.19581	5.16629	5.4375
5.44531	8.48034	5.30505	4.49178		2.80133	-0.150988	1.16296	1.19217	-0.453452	-0.69985		3.9935	-0.60444	0.463111	4.06545	5.22899	5.44531
5.45312	8.6355	5.61545	4.43904		3.04528	-0.050065	1.10145	0.783929	-0.440342	-0.795153		3.82921	-0.490407	0.3063	3.87262	5.32145	5.45312
5.46094	8.83254	6.02913	4.56341		3.36602	0.067657	0.981444	0.402735	-0.459322	-0.862072		3.76876	-0.391665	0.119372	3.79093	5.44331	5.46094
5.46875	9.06923	6.53381	4.76044		3.66226	0.161553	0.785317	0.103506	-0.297478	-0.961153		3.76577	-0.135925	-0.175836	3.77232	5.59407	5.46875
5.47656	9.34298	7.11182	5.16224		3.93547	0.1658	0.538805	-0.350448	0.057095	-1.13223		3.58502	0.222895	-0.593423	3.64063	5.77309	5.47656
5.48438	9.65079	7.73925	6.26432		4.22427	0.088061	0.287023	-1.58116	-0.034853	-1.27168		2.64311	0.053208	-0.984653	2.82107	5.97956	5.48438
5.49219	9.9893	8.38635	9.40096		4.63554	0.078617	0.08991	-4.38304	-1.28286	-1.35568		0.252496	-1.20424	-1.26577	1.76525	6.21244	5.49219
5.5	10.3549	9.02085	12.3396		4.9396	0.086096	-0.065174	-7.06928	-1.69821	-1.37275		-2.12968	-1.61211	-1.43792	3.03349	6.47037	5.5
5.50781	10.744	9.61401	13.5051		4.64425	-0.096497	-0.300774	-8.51663	-2.1324	-1.11539		-3.87238	-2.22889	-1.41616	4.68709	6.75168	5.50781
5.51562	11.153	10.1467	13.6651		3.98275	-0.301419	-0.631057	-8.93727	-3.41601	-1.01416		-4.95452	-3.71743	-1.64521	6.40885	7.05442	5.51562
5.52344	11.5785	10.6125	13.4461		3.46399	-0.547438	-0.920963	-8.64217	-4.57947	-0.8818		-5.17818	-5.12691	-1.80276	7.50657	7.37641	5.52344
5.53125	12.0176	11.0173	12.9258		3.32759	-0.681884	-1.17068	-7.69027	-5.24495	-0.674631		-4.36268	-5.92684	-1.84531	7.5872	7.71542	5.53125
5.53906	12.4671	11.3768	12.0173		3.32786	-0.753519	-1.40373	-6.32321	-5.38025	-0.64852		-2.99535	-6.13377	-2.05225	7.1279	8.06915	5.53906
5.54688	12.9242	11.7136	11.6096		3.44354	-0.824008	-1.64585	-5.5465	-5.29686	-0.739443		-2.10296	-6.12087	-2.3853	6.89761	8.4353	5.54688
5.55469	13.386	12.0533	11.9611		4.02342	-0.745606	-1.88081	-5.70332	-4.75061	-0.720734		-1.6799	-5.49622	-2.60154	6.30861	8.81147	5.55469
5.5625	13.8495	12.4227	13.2721		4.99247	-0.7797	-2.12152	-6.19878	-4.67443	-0.660848		-1.20631	-5.45413	-2.78236	6.24054	9.19509	5.5625
5.57031	14.3115	12.8496	14.4515		5.78933	-0.877668	-2.43309	-6.38595	-4.92588	-0.85928		-0.596615	-5.80354	-3.29237	6.69902	9.58341	5.57031
5.57812	14.769	13.3644	14.4172		6.18738	-1.18992	-2.77734	-5.47791	-4.92997	-1.55286		0.709471	-6.11989	-4.33021	7.53041	9.9734	5.57812
5.58594	15.2188	14.0017	13.1954		6.42316	-1.5531	-3.13091	-3.57232	-4.01249	-2.39742		2.85085	-5.56559	-5.52832	8.34659	10.3618	5.58594
5.59375	15.6575	14.7972	10.9113		6.6016	-1.55785	-3.39219	-1.16766	-1.44016	-2.76304		5.43394	-2.99801	-6.15523	8.74086	10.7451	5.59375
5.60156	16.0817	15.7819	9.83321		6.20555	-0.989497	-3.5892	-1.11841	1.43678	-1.85109		5.08714	0.447279	-5.44029	7.46162	11.1196	5.60156
5.60938	16.4874	16.9746	12.0348		5.45794	0.167038	-3.71472	-3.81328	3.85678	0.274637		1.64466	4.02381	-3.44008	5.54348	11.4813	5.60938
5.61719	16.8703	18.3756	12.1392		5.40837	1.87247	-3.58454	-3.60832	3.79031	1.27404		1.80006	5.66277	-2.3105	6.37539	11.8259	5.61719
5.625	17.2256	19.9642	10.1317		4.83839	3.77478	-2.71894	-1.45681	2.93894	0.966709		3.38157	6.71372	-1.75223	7.71876	12.1486	5.625
5.63281	17.5479	21.6926	8.02938		2.6012	4.64787	-1.05472	-0.413947	2.12174	-1.44407		2.18725	6.76961	-2.49879	7.54027	12.4442	5.63281
5.64062	17.8311	23.4766	9.32506		-0.826206	5.24096	0.121348	-0.287004	3.85432	-1.09821		-1.11321	9.09528	-0.976867	9.21508	12.707	5.64062
5.64844	18.0685	25.1874	15.6626		-2.33415	4.40237	0.505727	9.90196	-3.89814	-0.515971		7.56782	0.504229	-0.010244	7.5846	12.9308	5.64844
5.65625	18.253	26.6599	59.0192		-4.88822	6.13146	1.10548	37.2558	-31.7029	14.7701		32.3676	-25.5714	15.8756	44.1995	13.1092	5.65625
5.66406	18.3782	27.735	50.344		-12.4693	6.36169	-1.35528	32.3531	3.04178	16.1331		19.8839	9.40347	14.7778	26.4986	13.2366	5.66406
5.67188	18.4399	28.3089	35.9301		-12.0739	-1.25467	-8.82628	-20.3672	-1.74506	-4.45444		-32.4411	-2.99974	-13.2807	35.1824	13.3083	5.67188
5.67969	18.4366	28.3491	49.3349		-11.8782	-3.13046	-5.81613	-29.2461	1.82016	-20.4688		-41.1243	-1.31029	-26.2849	48.8244	13.3219	5.67969
5.6875	18.369	27.879	17.3076		0.636445	-0.6971	-0.810143	5.27333	-3.01	-14.8719		5.90977	-3.7071	-15.682	17.1637	13.2769	5.6875
5.69531	18.2397	26.9543	30.4255		10.4225	2.57743	2.46633	16.3047	-10.5253	-0.321619		26.7271	-7.94783	2.14471	27.9662	13.1747	5.69531
5.70312	18.0523	25.6428	35.0297		13.1066	3.2218	1.33008	13.2759	-14.6057	8.44278		26.3825	-11.3839	9.77286	30.3502	13.0185	5.70312
5.71094	17.8115	24.023	34.3022		8.73674	3.28056	-1.57357	5.8618	12.8278	20.4455		14.5985	16.1083	18.8719	28.788	12.8126	5.71094
5.71875	17.5233	22.1957	16.7567		2.031	2.70825	-1.4876	2.62067	8.00284	9.98127		4.65167	10.7111	8.49366	14.4398	12.5628	5.71875
5.72656	17.1947	20.2777	8.80969		-3.27398	2.03682	-2.2284	-0.32681	-1.87768	-3.91718		-3.60079	0.15914	-6.14558	7.12454	12.2758	5.72656
5.73438	16.8329	18.3781	12.9949		-5.10058	1.31423	-4.04301	2.17924	-4.04574	-4.38953		-2.92134	-2.73151	-8.43253	9.3329	11.9589	5.73438
5.74219	16.4447	16.5814	12.226		-5.20996	1.25113	-4.05607	3.80003	-3.69743	-1.48413		-1.40994	-2.4463	-5.54021	6.21822	11.6191	5.74219
5.75	16.0365	14.9474	9.80038		-4.16344	1.57466	-2.71576	3.2565	0.861745	3.11199		-0.906937	2.43641	0.396228	2.62976	11.2631	5.75
5.75781	15.6143	13.5168	9.91533		-2.41512	1.9338	-2.29166	0.267854	3.01781	5.25422		-2.14726	4.95161	2.96257	6.15679	10.8971	5.75781
5.76562	15.1834	12.3137	8.60523		-0.856292	2.08298	-2.44602	-1.83825	1.4438	4.73477		-2.69454	3.52677	2.28875	4.9937	10.5267	5.76562
5.77344	14.7488	11.3468	6.80624		-0.365236	2.15777	-2.44962	-0.973628	-1.24751	3.14582		-1.33886	0.910265	0.696197	1.76234	10.1569	5.77344
5.78125	14.3146	10.61	6.7003		-0.859295	2.18792	-2.50413	1.22008	-1.92646	2.33781		0.360787	0.261463	-0.166319	0.475597	9.79208	5.78125
5.78906	13.8845	10.0829	8.13374		-2.02785	2.1296	-2.68125	2.64447	-1.64112	2.75157		0.616629	0.488482	0.070322	0.789805	9.43595	5.78906
5.79688	13.4612	9.73226	9.64655		-3.44152	2.07664	-2.80288	2.52079	-1.38522	3.77545		-0.920731	0.691423	0.972562	1.50721	9.09142	5.79688
5.80469	13.0473	9.51816	11.0255		-4.58992	2.00777	-2.76235	2.38302	-1.25845	4.56906		-2.2069	0.74932	1.80671	2.94891	8.76059	5.80469
5.8125	12.6447	9.39958	11.7357		-5.30037	1.87438	-2.62101	2.50953	-0.878811	4.85194		-2.79084	0.995574	2.23093	3.70904	8.44491	5.8125
5.82031	12.2552	9.33987	11.8158		-5.68367	1.63369	-2.38264	-2.21097	0.396923	4.95463		-7.89463	2.03061	2.57199	8.54773	8.14526	5.82031
5.82812	11.8804	9.3097	11.1724		-5.84923	1.31371	-2.15787	-1.44954	0.774004	4.51094		-7.29877	2.08771	2.35307	7.9478	7.8622	5.82812
5.83594	11.5221	9.28769	10.4953		-5.67382	0.988152	-2.05425	1.40548	0.708404	4.08812		-4.26835	1.69656	2.03386	5.02331	7.59616	5.83594
5.84375	11.1818	9.25927	10.4049		-5.38419	0.71931	-1.92489	2.46346	0.873008	3.83626		-2.92074	1.59232	1.91137	3.8366	7.34745	5.84375
5.85156	10.8608	9.21503	9.75717		-4.98938	0.684673	-1.82811	2.56744	0.921394	3.45179		-2.42194	1.60607	1.62368	3.32891	7.11621	5.85156
5.85938	10.5607	9.14914	8.91859		-4.88494	0.62687	-1.72234	1.22912	1.4228	3.18797		-3.65582	2.04967	1.46563	4.44008	6.90227	5.85938
5.86719	10.2826	9.05772	9.29711		-5.04406	0.57291	-1.37882	-1.16636	1.40614	3.59962		-6.21042	1.97905	2.2208	6.88607	6.70521	5.86719
5.875	10.0277	8.93794	10.6701		-5.31025	0.593542	-1.03103	-2.79802	0.262032	4.4087		-8.10827	0.855574	3.37767	8.82523	6.5244	5.875
5.88281	9.79717	8.78943	11.3583		-5.61817	0.678631	-0.74019	-2.72957	-0.784924	4.88552		-8.34773	-0.106293	4.14533	9.32093	6.35923	5.88281
5.89062	9.5921	8.61729	10.9496		-5.6591	0.664234	-0.560092	-1.31385	-1.22949	4.90451		-6.97295	-0.565258	4.34441	8.23502	6.20922	5.89062
5.89844	9.41373	8.43417	9.04313		-5.24117	0.657934	-0.333624	0.415396	0.096626	3.72597		-4.82578	0.75456	3.39234	5.94689	6.07413	5.89844
5.90625	9.26335	8.25865	5.4851		-3.83178	0.678538	-0.059453	0.642797	-0.218454	1.44136		-3.18899	0.460084	1.38191	3.50585	5.95381	5.90625
5.91406	9.14215	8.10924	3.41495		-2.64131	0.634867	0.462568	-0.511265	-0.415263	-0.029327		-3.15257	0.219604	0.433241	3.18977	5.84814	5.91406
5.92188	9.05105	7.99656	4.45057		-1.82698	0.561873	0.819022	-1.27427	1.94709	0.454986		-3.10125	2.50896	1.27401	4.18757	5.75682	5.92188
5.92969	8.99053	7.91864	6.46032		-1.32806	0.726125	0.689535	-0.080752	4.26938	2.18577		-1.40881	4.99551	2.8753	5.93356	5.67938	5.92969
5.9375	8.96071	7.86261	9.27263		-2.08584	1.09103	0.134722	1.74252	5.792	3.3513		-0.343321	6.88303	3.48602	7.7231	5.61524	5.9375
5.94531	8.9615	7.8116	12.6579		-2.22532	0.615955	-0.469675	2.7862	9.44773	3.01687		0.560883	10.0637	2.5472	10.3962	5.56384	5.94531
5.95312	8.99288	7.75453	14.2292		-2.23772	-0.156026	0.405973	2.57331	11.5568	1.6156		0.335591	11.4008	2.02157	11.5835	5.52485	5.95312
5.96094	9.05502	7.69386	7.04297		-2.80341	-0.702372	1.0532	1.81438	3.50712	0.380902		-0.989037	2.80475	1.4341	3.30174	5.49829	5.96094	PASE 1.5
5.96875	9.14833	7.6445	4.492		-2.22728	-0.587649	-0.069874	-1.15254	1.81227	0.41498		-3.37982	1.22462	0.345106	3.61137	5.48445	5.96875	Max-Min	TIEMPO		ω	Σω	t (seg)
5.97656	9.27312	7.62434	6.17455		-1.92976	-0.257587	-1.31109	-3.35922	1.23742	1.35393		-5.28899	0.97983	0.042838	5.37915	5.48366	5.97656	7.48502	0.289062		42.8274	2578.77	0.289062
5.98438	9.42948	7.64635	7.22294		-1.53088	-0.063485	-1.60738	-4.18652	0.390457	2.70988		-5.7174	0.326972	1.1025	5.8319	5.49617	5.98438				42.9251
5.99219	9.61719	7.71804	7.87136		-1.66335	-0.015416	-1.509	-4.08372	0.237279	3.86171		-5.74707	0.221863	2.35271	6.21395	5.52221	5.99219				43.1284
6	9.83579	7.84441	7.81485		-1.73313	0.075995	-1.42357	-2.38397	-0.685472	4.98797		-4.1171	-0.609477	3.5644	5.47968	5.56198	6				43.439
6.00781	10.0846	8.02962	6.71508		-1.47077	0.234196	-1.36668	0.559551	-0.280367	4.65183		-0.911219	-0.046171	3.28515	3.40949	5.61572	6.00781				43.8588
6.01562	10.3629	8.27623	6.6799		-1.2327	0.273367	-1.24097	3.4775	3.11927	1.51011		2.24481	3.39263	0.269137	4.07695	5.68364	6.01562				44.3892
6.02344	10.6694	8.58355	8.71125		-1.01425	0.178936	-1.06866	4.48694	5.0795	-2.50933		3.47269	5.25843	-3.578	7.24657	5.76581	6.02344				45.031
6.03125	11.0027	8.94787	10.2962		-0.943171	-0.1489	-0.986028	4.86803	6.30863	-4.01687		3.92486	6.15973	-5.00289	8.85301	5.86227	6.03125				45.7844
6.03906	11.3612	9.36487	8.21793		-0.624464	-0.629668	-0.965124	0.292702	3.68999	-5.83167		-0.331762	3.06033	-6.79679	7.46137	5.97314	6.03906				46.6502
6.04688	11.7431	9.83068	9.42477		-0.634516	-1.07643	-0.611493	-3.85484	3.17088	-6.29484		-4.48935	2.09445	-6.90633	8.49932	6.09869	6.04688				47.6308
6.05469	12.1465	10.3405	9.12135		-1.01547	-1.50792	-0.008021	1.26235	6.0611	-3.87411		0.246883	4.55318	-3.88213	5.9886	6.23942	6.05469				48.7299
6.0625	12.569	10.887	11.2331		-1.47605	-1.97994	0.764076	3.91947	7.41093	-2.12244		2.44343	5.43099	-1.35836	6.10828	6.39592	6.0625				49.9521
6.07031	13.0082	11.4614	12.5909		-1.80116	-2.56043	1.44824	2.64429	8.62507	-1.47836		0.84313	6.06465	-0.030124	6.12305	6.56884	6.07031				51.3026
6.07812	13.4615	12.0551	12.468		-1.97125	-3.07763	1.95375	2.23894	7.41841	-3.03957		0.26769	4.34078	-1.08582	4.48253	6.75881	6.07812				52.7863
6.08594	13.9263	12.6618	14.1859		-2.19718	-3.53949	2.46186	2.8023	6.94405	-5.59385		0.605129	3.40456	-3.13199	4.66546	6.96636	6.08594				54.4073
6.09375	14.3998	13.2789	14.7978		-2.47497	-3.71021	2.92118	2.27941	6.08842	-6.88096		-0.195554	2.37821	-3.95978	4.6232	7.19187	6.09375				56.1685
6.10156	14.8792	13.9077	13.7534		-3.3639	-3.67898	3.14916	1.98404	4.61124	-6.04417		-1.37986	0.932259	-2.895	3.33978	7.43549	6.10156				58.0712
6.10938	15.3617	14.5526	12.8747		-4.42745	-3.46651	3.23735	2.89466	3.36331	-4.5928		-1.53279	-0.103201	-1.35545	2.04874	7.69709	6.10938				60.1143
6.11719	15.8446	15.2177	13.1429		-5.61459	-3.13132	3.54046	3.91323	2.33644	-3.59315		-1.70136	-0.794878	-0.052694	1.87863	7.97617	6.11719				62.2939
6.125	16.3248	15.9024	13.7499		-6.84857	-2.80423	4.14354	4.0068	0.772282	-3.33254		-2.84177	-2.03195	0.810999	3.58639	8.27172	6.125				64.6021
6.13281	16.7988	16.5995	15.6842		-7.93641	-2.52091	4.8358	4.84842	-0.845724	-3.52667		-3.08799	-3.36663	1.30913	4.75224	8.58226	6.13281				67.0274
6.14062	17.2634	17.2954	16.7539		-8.83538	-2.28202	5.12697	5.12392	-0.836316	-3.54564		-3.71146	-3.11834	1.58133	5.09898	8.90584	6.14062				69.5546
6.14844	17.7149	17.9725	18.4013		-9.79067	-2.16877	4.76157	4.57801	4.87702	-2.92399		-5.21267	2.70825	1.83758	6.15494	9.24015	6.14844				72.1656
6.15625	18.1495	18.6122	21.8255		-10.8158	-2.29308	4.09296	7.14539	6.69229	-2.20868		-3.67038	4.39921	1.88427	6.03119	9.58251	6.15625				74.8394
6.16406	18.564	19.1996	22.9877		-11.5817	-2.23892	3.43956	9.14196	5.25405	-1.82083		-2.43975	3.01513	1.61873	4.20282	9.92991	6.16406				77.5526
6.17188	18.9549	19.7288	22.7403		-11.5754	-2.02616	2.4914	9.24765	4.40186	-3.19178		-2.32779	2.3757	-0.700383	3.39898	10.279	6.17188				80.2788
6.17969	19.3194	20.2054	22.0142		-11.471	-1.80533	1.21662	8.16977	3.86125	-5.02276		-3.30123	2.05593	-3.80615	5.44167	10.6258	6.17969				82.9875
6.1875	19.6549	20.6451	20.9089		-11.8501	-1.63838	-0.196346	6.17542	1.04623	-6.38548		-5.67465	-0.592156	-6.58182	8.71049	10.966	6.1875				85.6444
6.19531	19.9591	21.0705	22.523		-12.9852	-1.72606	-2.21963	4.53767	2.58852	-7.61775		-8.44749	0.862466	-9.83738	12.9953	11.2947	6.19531				88.2116
6.20312	20.23	21.5085	23.0692		-13.247	-1.96434	-4.61776	3.5732	0.343575	-8.14786		-9.67377	-1.62077	-12.7656	16.0987	11.6069	6.20312				90.65
6.21094	20.4655	21.9902	21.3451		-11.4084	-2.07456	-5.80951	2.55474	-1.97115	-7.72914		-8.85364	-4.04571	-13.5387	16.6748	11.8978	6.21094				92.9214
6.21875	20.664	22.5479	16.7819		-8.4411	-1.85642	-5.59011	1.88421	-1.80891	-5.93992		-6.55688	-3.66533	-11.53	13.7611	12.1626	6.21875				94.99
6.22656	20.8237	23.2077	13.0043		-5.36149	-1.34081	-6.36212	0.059647	-3.16157	-3.30907		-5.30184	-4.50237	-9.67119	11.9127	12.3972	6.22656				96.8224
6.23438	20.9425	23.9745	11.4178		-2.83214	-1.02197	-7.7219	-0.411566	-3.06611	0.473591		-3.24371	-4.08808	-7.24831	8.93152	12.5975	6.23438				98.3863
6.24219	21.0176	24.8194	12.2055		-0.009928	-0.999344	-9.28628	-0.859876	-0.230261	2.72381		-0.869804	-1.22961	-6.56247	6.73309	12.7592	6.24219				99.6491
6.25	21.0456	25.672	19.01		2.10312	-1.39982	-10.1338	1.87059	6.86294	-4.77262		3.97371	5.46312	-14.9065	16.3658	12.8779	6.25				100.576
6.25781	21.0224	26.4256	32.7531		4.9223	-1.84144	-8.99983	7.49575	7.14837	-19.7837		12.4181	5.30693	-28.7835	31.7941	12.949	6.25781				101.132
6.26562	20.9441	26.9601	46.8256		6.96006	-2.53064	-7.34194	27.8015	-20.5076	-11.4577		34.7615	-23.0382	-18.7996	45.7444	12.9687	6.26562				101.285
6.27344	20.8078	27.1806	57.3265		8.85469	-3.61208	-6.47765	41.7059	-15.6613	10.5256		50.5605	-19.2734	4.04799	54.2607	12.9346	6.27344
6.28125	20.6129	27.0534	33.1312		8.63715	-3.56753	-5.66278	18.5754	-4.70704	11.2175		27.2126	-8.27457	5.55472	28.9801	12.8472	6.28125
6.28906	20.3607	26.6099	17.6075		6.97117	-3.45988	-4.9669	-2.84143	0.55208	7.85898		4.12974	-2.9078	2.89208	5.82015	12.7095	6.28906
6.29688	20.0542	25.9129	20.1121		7.61867	-2.83383	-8.61349	-6.29772	5.16659	1.41989		1.32095	2.33276	-7.1936	7.67688	12.5261	6.29688
6.30469	19.6967	25.0201	25.7847		11.8083	-3.01862	-3.54373	-5.18936	8.90392	-8.074		6.61893	5.8853	-11.6177	14.6089	12.302	6.30469
6.3125	19.2917	23.9756	26.9721		11.1595	-3.93391	4.86082	-6.58722	5.70237	-11.1877		4.57229	1.76846	-6.32684	8.00389	12.0417	6.3125
6.32031	18.843	22.8187	18.0221		9.03766	-3.12132	4.76424	-3.0449	0.731058	-6.63787		5.99276	-2.39026	-1.87363	6.71841	11.7498	6.32031
6.32812	18.355	21.5865	15.3589		6.48797	-1.09024	6.40608	4.14454	3.96681	-2.28767		10.6325	2.87657	4.11841	11.7595	11.4305	6.32812
6.33594	17.8319	20.306	18.6336		-2.33833	-0.279128	7.56636	8.28399	6.78207	-0.259486		5.94566	6.50294	7.30687	11.4468	11.0877	6.33594
6.34375	17.2782	18.9912	21.9281		-8.39997	-0.703083	5.91829	8.92952	7.40018	-0.851125		0.529554	6.6971	5.06716	8.41473	10.7254	6.34375
6.35156	16.6983	17.6504	21.3504		-9.65708	-1.47853	4.56102	7.14459	7.78782	-0.000422		-2.51248	6.30928	4.5606	8.18039	10.3473	6.35156
6.35938	16.0968	16.2968	18.464		-9.34316	-1.81582	4.80721	2.68302	7.32156	-0.226796		-6.66014	5.50574	4.58041	9.78012	9.95712	6.35938
6.36719	15.4788	14.9533	15.4793		-7.07161	-1.73535	5.24551	-2.74259	4.78813	-3.44524		-9.81419	3.05278	1.80027	10.4345	9.55833	6.36719
6.375	14.8496	13.6501	12.4447		-3.95159	-1.48196	4.78692	-4.21572	1.49872	-4.09169		-8.16732	0.016756	0.695223	8.19687	9.15444	6.375
6.38281	14.2144	12.4188	7.96319		-1.08481	-0.966506	4.10698	-2.81508	-1.02233	-2.00975		-3.89989	-1.98884	2.09723	4.85417	8.7489	6.38281
6.39062	13.5783	11.2856	8.07623		1.06523	-0.314496	3.68533	-3.08136	-2.22182	-1.85408		-2.01612	-2.53632	1.83125	3.72172	8.34502	6.39062
6.39844	12.9457	10.2666	10.9582		2.12284	0.215748	3.31948	-4.66072	-3.76835	-3.63949		-2.53787	-3.5526	-0.320013	4.3777	7.94584	6.39844
6.40625	12.3208	9.36911	7.6586		2.18775	0.553945	2.78719	-1.37139	-0.149705	-3.83151		0.816359	0.40424	-1.04432	1.38581	7.55403	6.40625
6.41406	11.7075	8.59586	7.28949		1.92463	0.73453	2.2129	-1.14769	1.89333	-3.64664		0.77694	2.62786	-1.43374	3.09272	7.1718	6.41406
6.42188	11.109	7.94544	6.96186		1.41641	0.85455	1.76199	-1.94645	1.85598	-3.66387		-0.530035	2.71053	-1.90188	3.35336	6.80097	6.42188
6.42969	10.5286	7.41204	6.03792		0.807907	0.992326	1.46873	-0.289292	2.15151	-3.46626		0.518615	3.14384	-1.99753	3.76069	6.44292	6.42969
6.4375	9.96869	6.9852	5.39111		0.50083	1.16888	1.11584	1.37505	0.83905	-3.33018		1.87588	2.00793	-2.21434	3.52902	6.09871	6.4375
6.44531	9.43155	6.64969	5.63649		0.596094	1.39999	0.664114	2.82661	-0.085031	-2.79531		3.42271	1.31496	-2.13119	4.24099	5.76914	6.44531
6.45312	8.91899	6.38549	6.02258		0.983125	1.58769	0.230396	3.19957	-0.008198	-2.6288		4.18269	1.57949	-2.39841	5.07366	5.4548	6.45312
6.46094	8.43248	6.16924	6.91825		1.59946	1.70898	-0.141101	2.97998	0.220338	-3.4621		4.57945	1.92932	-3.6032	6.13813	5.15614	6.46094
6.46875	7.97322	5.97697	8.13964		2.32672	1.77341	-0.398612	2.74041	-0.666159	-4.35344		5.06713	1.10726	-4.75205	7.03447	4.87359	6.46875
6.47656	7.54232	5.78772	8.18666		2.76655	1.65629	-0.552959	2.21959	-2.37737	-3.68513		4.98613	-0.721084	-4.23809	6.58353	4.60765	6.47656
6.48438	7.1408	5.58677	7.28716		2.91125	1.49592	-0.676281	1.24739	-3.37641	-1.61443		4.15864	-1.8805	-2.29071	5.10665	4.35897	6.48438
6.49219	6.76976	5.36675	6.5361		2.70039	1.40073	-0.754311	0.590182	-3.34407	0.204651		3.29057	-1.94333	-0.54966	3.8609	4.12834	6.49219
6.5	6.43026	5.12662	5.8805		2.02123	1.27649	-0.806108	0.494213	-2.98548	1.45489		2.51544	-1.70898	0.648782	3.1095	3.91664	6.5
6.50781	6.12338	4.8699	5.35154		1.16243	1.11799	-0.826604	0.691194	-2.46325	2.44558		1.85363	-1.34527	1.61898	2.80477	3.72471	6.50781
6.51562	5.85014	4.60315	4.86405		0.510456	0.914884	-0.817973	0.566918	-1.65801	3.07003		1.07737	-0.743127	2.25206	2.60475	3.55337	6.51562
6.52344	5.61148	4.33481	4.34492		0.177735	0.715234	-0.786336	0.047325	-0.440174	3.23707		0.22506	0.27506	2.45073	2.47637	3.40333	6.52344
6.53125	5.40825	4.07428	3.98841		0.088923	0.533782	-0.741016	-0.282772	0.510216	3.01492		-0.193849	1.044	2.27391	2.50961	3.27524	6.53125
6.53906	5.2412	3.83119	3.50642		0.216595	0.335604	-0.683774	-0.247573	0.79849	2.58259		-0.030978	1.13409	1.89882	2.21193	3.16965	6.53906
6.54688	5.11093	3.61471	3.16924		0.453181	0.083681	-0.604311	-0.037133	0.88633	2.24		0.416048	0.970011	1.63569	1.94666	3.08704	6.54688
6.55469	5.01787	3.433	3.22114		0.709013	-0.188942	-0.502595	0.200787	1.03483	2.07988		0.9098	0.845888	1.57728	2.00776	3.02778	6.55469
6.5625	4.96231	3.29308	3.11455		0.751418	-0.476982	-0.416918	0.216169	1.10018	1.81304		0.967587	0.623196	1.39612	1.80935	2.99217	6.5625
6.57031	4.94435	3.20089	2.7604		0.511376	-0.746546	-0.391658	0.076392	1.18792	1.31585		0.587768	0.441369	0.924195	1.18085	2.98038	6.57031
6.57812	4.96391	3.16128	2.44573		0.116146	-0.895314	-0.402473	-0.06337	1.28188	0.690203		0.052776	0.386571	0.28773	0.484779	2.99246	6.57812
6.58594	5.0207	3.17736	2.27955		-0.269208	-1.001	-0.399781	0.024383	1.16014	0.137893		-0.244825	0.159145	-0.261888	0.392239	3.0283	6.58594
6.59375	5.1142	3.24979	2.27521		-0.51964	-1.11315	-0.343093	0.525584	0.827564	-0.195854		0.005944	-0.28559	-0.538947	0.609968	3.08757	6.59375
6.60156	5.24365	3.37618	2.96705		-0.742573	-1.22928	-0.229292	1.41244	0.406853	-0.357434		0.669867	-0.822426	-0.586726	1.21217	3.1697	6.60156
6.60938	5.40806	3.55159	4.17869		-0.930197	-1.32399	-0.130393	2.52847	-0.041466	-0.367367		1.59828	-1.36545	-0.49776	2.16026	3.27392	6.60938
6.61719	5.60623	3.7703	5.18818		-0.919281	-1.41987	-0.103416	3.45239	-0.455535	-0.279788		2.53311	-1.87541	-0.383204	3.175	3.39929	6.61719
6.625	5.83683	4.0285	5.54798		-0.799854	-1.57352	-0.144256	3.6849	-0.801068	-0.212657		2.88504	-2.37459	-0.356913	3.7536	3.54475	6.625
6.63281	6.0985	4.32649	5.23293		-0.787052	-1.83298	-0.252723	3.03629	-1.07356	-0.104184		2.24924	-2.90653	-0.356907	3.69248	3.70922	6.63281
6.64062	6.38977	4.66882	4.17763		-0.652654	-2.04627	-0.474013	1.572	-1.19865	0.070529		0.919349	-3.24492	-0.403484	3.39669	3.89161	6.64062
6.64844	6.7091	5.06223	3.46887		-0.175235	-2.19339	-0.804185	-0.195206	-1.07122	0.287359		-0.370441	-3.26461	-0.516826	3.32596	4.09081	6.64844
6.65625	7.05474	5.51227	4.43983		0.494687	-2.27029	-1.19217	-1.56167	-0.816735	0.486529		-1.06699	-3.08703	-0.705642	3.34158	4.30566	6.65625
6.66406	7.4247	6.02087	5.50437		0.973629	-2.32339	-1.63681	-2.38401	-0.491474	0.570802		-1.41038	-2.81486	-1.06601	3.324	4.53495	6.66406
6.67188	7.81677	6.58634	6.10166		0.96979	-2.31107	-2.1581	-2.74676	-0.103093	0.502538		-1.77697	-2.41416	-1.65557	3.42442	4.77739	6.67188
6.67969	8.22851	7.20421	6.27501		0.943542	-2.25832	-2.70967	-2.56325	0.475435	0.295235		-1.61971	-1.78288	-2.41443	3.41051	5.03153	6.67969
6.6875	8.65734	7.86742	6.3435		1.43657	-2.21418	-3.32895	-1.69337	1.22324	0.161083		-0.256792	-0.990938	-3.16787	3.32916	5.29585	6.6875
6.69531	9.10046	8.56525	6.91226		2.05608	-2.21017	-3.95858	-0.472312	1.85646	0.266386		1.58377	-0.353716	-3.6922	4.03308	5.56865	6.69531
6.70312	9.55491	9.28221	8.6034		2.49547	-2.33067	-4.57266	0.417306	2.82438	0.488389		2.91277	0.493715	-4.08427	5.04076	5.84807	6.70312
6.71094	10.0175	9.99865	11.6547		2.50375	-2.45424	-5.12065	0.676383	5.36401	0.677649		3.18013	2.90977	-4.443	6.19033	6.13212	6.71094
6.71875	10.4852	10.6945	14.3649		2.03992	-2.82603	-5.5546	0.096462	7.79064	0.500904		2.13639	4.96461	-5.05369	7.39941	6.41878	6.71875
6.72656	10.9548	11.3555	17.0975		1.24927	-3.32179	-6.15202	-0.428614	9.98441	0.182163		0.820652	6.66261	-5.96985	8.98349	6.70599	6.72656
6.73438	11.4238	11.9794	11.2142		0.856647	-3.49339	-7.00635	-0.732683	2.75507	-1.73737		0.123964	-0.738321	-8.74372	8.77571	6.99181	6.73438
6.74219	11.8896	12.5745	11.7382		1.07999	-3.22273	-7.91378	-0.269785	-0.727525	-3.0275		0.810208	-3.95026	-10.9413	11.6607	7.27448	6.74219
6.75	12.3501	13.1532	11.8412		1.83913	-2.73516	-8.64108	0.402806	2.29085	-1.14575		2.24194	-0.444309	-9.78683	10.0502	7.55245	6.75
6.75781	12.8029	13.7256	11.5256		3.0843	-2.19625	-9.03685	0.094803	1.55334	0.750192		3.1791	-0.642907	-8.28666	8.8988	7.82447	6.75781
6.76562	13.2458	14.2966	12.7824		4.0041	-1.85823	-9.17854	0.655218	2.29675	1.02131		4.65932	0.438516	-8.15723	9.40435	8.0895	6.76562
6.77344	13.6765	14.8653	13.8978		4.04816	-1.83226	-9.39993	2.06779	2.79913	0.377388		6.11595	0.966873	-9.02254	10.9428	8.34668	6.77344
6.78125	14.0925	15.425	15.0699		3.51997	-2.12541	-9.96091	3.23719	2.75348	0.612117		6.75717	0.62807	-9.3488	11.5522	8.59531	6.78125
6.78906	14.4914	15.9657	16.1397		2.67638	-2.67784	-10.8643	3.62064	2.43679	1.55968		6.29702	-0.241046	-9.30465	11.2378	8.8349	6.78906
6.79688	14.871	16.4758	17.1454		1.65902	-3.20289	-11.5669	3.74093	2.21723	2.52603		5.39996	-0.985663	-9.04091	10.5768	9.06519	6.79688
6.80469	15.2291	16.9445	18.0948		0.797068	-3.95032	-12.0777	3.95382	1.92673	3.06793		4.75089	-2.02359	-9.00972	10.3846	9.28616	6.80469
6.8125	15.5638	17.363	18.0829		0.517093	-4.01359	-11.8594	4.11144	1.34201	3.48159		4.62853	-2.67158	-8.37778	9.93719	9.49789	6.8125
6.82031	15.8733	17.7258	18.4512		0.77807	-5.03932	-11.6529	3.79594	0.767965	4.22512		4.57401	-4.27135	-7.42775	9.71275	9.70061	6.82031
6.82812	16.1563	18.0299	16.4561		1.70128	-4.03638	-9.1396	3.01418	0.198443	5.55259		4.71545	-3.83794	-3.58701	7.05917	9.89456	6.82812
6.83594	16.4113	18.2734	22.3858		-1.14999	-10.107	-11.0007	2.11125	-0.066546	7.09508		0.961263	-10.1735	-3.90567	10.9398	10.0799	6.83594
6.84375	16.6375	18.4584	22.5339		-1.50161	-9.17353	-10.9411	1.02732	-0.049268	8.11223		-0.474291	-9.2228	-2.82885	9.65854	10.2568	6.84375
6.85156	16.8342	18.5945	17.8255		2.52378	-5.92632	-7.27311	-0.796525	0.072397	8.07062		1.72726	-5.85393	0.797507	6.15531	10.4253	6.85156
6.85938	17.0012	18.6999	18.8759		7.87428	-1.51421	-6.88487	-2.85808	-0.490232	7.78462		5.0162	-2.00444	0.899745	5.47627	10.5853	6.85938
6.86719	17.1384	18.7956	13.9579		5.45739	0.40794	-1.17321	-4.81964	-1.25738	6.71525		0.637747	-0.849437	5.54204	5.64291	10.7364	6.86719
6.875	17.2458	18.8969	11.8423		-2.34058	0.885726	-0.696755	-5.0392	-3.82069	6.7432		-7.37978	-2.93497	6.04645	9.98172	10.8777	6.875
6.88281	17.3233	19.0059	19.844		-6.63845	1.06802	-1.57557	-1.35605	-8.59464	9.57533		-7.9945	-7.52662	7.99977	13.5852	11.0081	6.88281
6.89062	17.3705	19.1122	22.2581		-7.82827	0.71775	-1.55184	2.30899	-8.44912	11.2343		-5.51927	-7.73137	9.68248	13.5642	11.1264	6.89062
6.89844	17.3871	19.202	20.5745		-5.87886	0.746724	-1.3859	2.18122	-7.62481	12.1253		-3.69764	-6.87809	10.7394	13.2783	11.2314	6.89844
6.90625	17.3732	19.2661	18.5067		-2.08191	1.40799	-2.21069	0.756547	-7.33801	13.2435		-1.32536	-5.93002	11.0329	12.5955	11.3222	6.90625
6.91406	17.3292	19.2995	18.921		2.24349	2.31635	-2.73285	-1.30472	-5.53234	13.5501		0.93877	-3.21599	10.8173	11.3242	11.398	6.91406
6.92188	17.2553	19.298	19.2744		4.04078	3.08705	-3.25992	-4.90724	-2.456	12.0428		-0.866452	0.631055	8.78287	8.84803	11.4582	6.92188
6.92969	17.1524	19.2563	19.5921		3.44245	3.35925	-4.29696	-8.87376	1.98236	9.48941		-5.43131	5.3416	5.19245	9.21919	11.5019	6.92969
6.9375	17.0211	19.1688	18.2427		1.52127	3.52763	-4.81011	-9.63944	3.80884	6.21794		-8.11817	7.33646	1.40783	11.0322	11.5284	6.9375
6.94531	16.8626	19.0289	17.6052		-0.515329	3.58626	-4.83749	-9.84768	4.79929	3.69524		-10.363	8.38556	-1.14224	13.3796	11.5366	6.94531
6.95312	16.678	18.828	19.5877		-1.60058	3.62857	-4.77053	-10.8312	7.3943	2.67203		-12.4318	11.0229	-2.09849	16.7469	11.5256	6.95312
6.96094	16.4685	18.5558	20.1908		-1.98073	3.65175	-4.81195	-9.77919	9.50655	2.31544		-11.7599	13.1583	-2.49651	17.8233	11.4945	6.96094
6.96875	16.2358	18.2033	19.3481		-2.67754	3.73857	-4.71576	-7.24462	10.3117	2.00931		-9.92215	14.0503	-2.70645	17.4122	11.4429	6.96875
6.97656	15.9815	17.7655	18.8245		-3.87185	3.77188	-4.63669	-5.02994	10.4786	1.36259		-8.90179	14.2505	-3.2741	17.1183	11.3709	6.97656
6.98438	15.7079	17.242	18.991		-5.17139	3.88341	-4.51042	-6.11181	9.24423	0.735547		-11.2832	13.1276	-3.77487	17.7171	11.2792	6.98438
6.99219	15.4174	16.6372	17.946		-6.0938	3.9892	-4.30818	-6.05046	7.06145	1.86275		-12.1443	11.0507	-2.44543	16.6006	11.169	6.99219
7	15.1125	15.9604	15.862		-6.66484	4.27416	-3.89465	-3.56785	4.60334	3.95203		-10.2327	8.8775	0.057378	13.547	11.0421	7
7.00781	14.7963	15.2246	15.0458		-6.60909	4.62366	-3.60513	-0.95136	3.13413	5.27711		-7.56045	7.75779	1.67197	10.9608	10.9007	7.00781
7.01562	14.4716	14.4439	15.2179		-5.73538	4.7614	-3.44273	1.55286	2.78864	6.23781		-4.18252	7.55004	2.79508	9.07243	10.7473	7.01562
7.02344	14.1416	13.6338	14.7617		-4.55911	4.5778	-3.09736	2.72953	3.27045	6.2901		-1.82957	7.84825	3.19273	8.66809	10.5842	7.02344
7.03125	13.8093	12.8115	13.1052		-3.34375	4.14086	-2.71375	2.43066	3.94589	5.41964		-0.91309	8.08675	2.70589	8.5762	10.4139	7.03125
7.03906	13.4778	11.9966	11.2475		-2.41515	3.73729	-2.2975	0.832799	4.59799	4.13499		-1.58235	8.33528	1.83749	8.68085	10.2387	7.03906
7.04688	13.1501	11.2095	10.187		-1.74059	3.36303	-2.05581	-1.13001	4.85474	3.11578		-2.87059	8.21777	1.05997	8.76901	10.0606	7.04688
7.05469	12.8291	10.4689	9.49149		-1.61405	3.17585	-1.90588	-2.71456	3.99835	2.522		-4.32862	7.1742	0.616118	8.40152	9.88145	7.05469
7.0625	12.5174	9.79012	8.87789		-2.05005	2.93669	-1.60992	-3.72279	2.29724	2.31908		-5.77284	5.23393	0.709166	7.82449	9.70311	7.0625
7.07031	12.2173	9.18537	8.90833		-2.08775	2.62426	-1.12163	-4.26012	1.46918	2.92482		-6.34787	4.09344	1.8032	7.76551	9.52719	7.07031
7.07812	11.9307	8.66406	8.63274		-1.72076	2.25822	-0.443	-4.17755	1.21348	3.77421		-5.89831	3.47171	3.33121	7.61182	9.35518	7.07812
7.08594	11.6594	8.23398	7.53905		-1.32293	1.87169	0.333432	-3.79581	0.666573	3.52508		-5.11874	2.53827	3.85851	6.89437	9.18838	7.08594
7.09375	11.4045	7.90143	6.49565		-0.768735	1.6602	1.12145	-3.50074	0.306701	2.56343		-4.26947	1.9669	3.68487	5.97289	9.02792	7.09375
7.10156	11.167	7.67003	6.20179		-0.242499	1.62789	1.93216	-3.2872	0.126203	1.61271		-3.5297	1.75409	3.54487	5.3011	8.8747	7.10156
7.10938	10.9475	7.53913	6.34588		-0.179839	1.58998	2.72689	-3.10088	0.239437	0.682812		-3.28072	1.82942	3.4097	5.07306	8.72934	7.10938
7.11719	10.7459	7.50335	6.82351		-0.607331	1.52571	3.31701	-3.08363	0.4218	-0.248742		-3.69096	1.94751	3.06827	5.17979	8.59215	7.11719
7.125	10.562	7.55329	7.39109		-1.20582	1.48845	3.6546	-3.05762	0.687785	-0.915088		-4.26343	2.17623	2.73952	5.51523	8.46314	7.125
7.13281	10.395	7.67695	7.456		-1.94462	1.4645	3.79511	-2.55078	0.890514	-1.17752		-4.4954	2.35502	2.61759	5.71021	8.34196	7.13281
7.14062	10.2438	7.861	7.78727		-2.82843	1.6089	3.97739	-2.0726	1.17119	-1.16041		-4.90103	2.78009	2.81698	6.29955	8.22803	7.14062
7.14844	10.1072	8.09151	8.58503		-3.52617	1.72181	4.20634	-2.06844	1.60292	-1.08403		-5.59462	3.32473	3.12231	7.2182	8.12051	7.14844
7.15625	9.9837	8.35495	9.41212		-4.06771	1.90321	4.14165	-2.38061	2.05359	-1.01242		-6.44833	3.95681	3.12923	8.18714	8.01841	7.15625
7.16406	9.87156	8.63948	9.47668		-3.82971	1.93426	3.89407	-2.50066	2.57727	-0.815844		-6.33037	4.51153	3.07823	8.3608	7.92065	7.16406
7.17188	9.76907	8.93616	9.72626		-4.35636	1.85033	3.8355	-2.14052	2.88641	-0.542741		-6.49688	4.73674	3.29276	8.68841	7.82613	7.17188
7.17969	9.67448	9.23914	9.7104		-4.77626	1.59529	4.15509	-1.48851	2.78669	-0.377703		-6.26477	4.38198	3.77739	8.52747	7.73381	7.17969
7.1875	9.586	9.54545	11.0072		-7.08323	1.35703	3.85185	-0.938705	2.65918	-0.249359		-8.02193	4.01621	3.60249	9.66744	7.64269	7.1875
7.19531	9.5019	9.85539	11.2591		-7.6609	-2.32856	3.8614	-0.662517	2.2733	0.093313		-8.32341	-0.055253	3.95471	9.21531	7.55192	7.19531
7.20312	9.42052	10.1724	6.56826		-2.72694	-1.52302	3.59497	-0.478367	1.64099	0.582891		-3.20531	0.117969	4.17786	5.26711	7.46072	7.20312
7.21094	9.34022	10.4994	8.61057		-2.66502	-4.75277	4.52312	-0.632254	1.05514	0.908034		-3.29728	-3.69763	5.43116	7.35132	7.36842	7.21094
7.21875	9.25928	10.8333	6.05877		0.13818	-2.51881	3.33246	-1.38244	0.711354	1.05558		-1.24426	-1.80745	4.38804	4.90611	7.27426	7.21875
7.22656	9.17582	11.1603	8.22629		4.76612	-0.093308	1.88056	-2.87589	0.548533	1.02427		1.89023	0.455225	2.90483	3.49546	7.17741	7.22656
7.23438	9.0878	11.4545	11.8792		5.58771	2.40856	3.11841	-4.88344	0.880478	0.893111		0.704274	3.28904	4.01152	5.23508	7.0768	7.23438
7.24219	8.99316	11.6821	13.4147		3.79919	3.16043	2.6399	-7.58828	1.85351	0.091118		-3.78909	5.01394	2.73102	6.85239	6.97118	7.24219
7.25	8.89004	11.8081	14.2359		1.60206	3.04926	0.921914	-10.2777	2.73989	-0.845607		-8.67563	5.78915	0.076307	10.4301	6.85911	7.25
7.25781	8.77694	11.8026	14.1773		-0.273278	2.78476	0.693624	-10.155	-1.51829	-4.70484		-10.4283	1.26647	-4.01122	11.2447	6.73922	7.25781
7.26562	8.65288	11.6452	22.009		-2.33612	2.2232	1.15953	-10.0405	-4.5521	-14.9585		-12.3767	-2.32891	-13.799	18.682	6.61041	7.26562
7.27344	8.51758	11.3327	18.8577		-4.81793	1.47297	0.997326	-8.2774	-2.04638	-10.7512		-13.0953	-0.573413	-9.75385	16.3387	6.47218	7.27344
7.28125	8.37163	10.8858	8.78341		-5.96848	0.982861	0.605868	-1.71163	-2.06402	0.351133		-7.68011	-1.08116	0.957001	7.81466	6.32479	7.28125
7.28906	8.21634	10.3435	9.66247		-5.5868	1.12881	0.453856	-0.516178	-0.277741	3.90094		-6.10298	0.851067	4.3548	7.54552	6.16922	7.28906
7.29688	8.0534	9.75029	7.89673		-4.89555	1.45603	0.496584	-0.990055	-0.946485	2.40209		-5.88561	0.509546	2.89867	6.58045	6.00681	7.29688
7.30469	7.88459	9.14688	5.83188		-3.43801	1.616	0.27912	-0.034813	-1.70659	1.08534		-3.47283	-0.09059	1.36446	3.73236	5.83906	7.30469
7.3125	7.71165	8.56635	4.28299		-1.44732	1.77917	0.222581	0.175788	-1.93511	0.37382		-1.27153	-0.155934	0.596401	1.41308	5.66746	7.3125
7.32031	7.53618	8.03051	4.59243		-0.012272	1.90919	0.390608	-2.06701	-1.60915	-0.356393		-2.07928	0.300043	0.034215	2.10109	5.49332	7.32031
7.32812	7.3595	7.54825	6.27014		0.64916	1.96295	0.49517	-3.97989	-0.417711	-1.07705		-3.33073	1.54524	-0.581881	3.71754	5.31767	7.32812
7.33594	7.18273	7.11753	6.09927		0.704858	1.96593	0.392558	-2.85278	2.4128	-1.35446		-2.14792	4.37872	-0.9619	4.97112	5.14127	7.33594
7.34375	7.00684	6.72963	7.59943		0.341238	1.90823	0.182874	0.050284	5.50774	-1.26929		0.391522	7.41596	-1.08641	7.50534	4.96473	7.34375
7.35156	6.83273	6.37376	8.7285		-0.380178	1.74764	0.04059	3.01783	5.77207	-2.39435		2.63765	7.51971	-2.35376	8.30924	4.78868	7.35156
7.35938	6.66135	6.04174	7.84849		-1.02897	1.51245	0.077452	3.01186	1.83282	-4.87654		1.98289	3.34527	-4.79908	6.17688	4.61392	7.35938
7.36719	6.49377	5.73121	7.17906		-1.22478	1.33606	0.221847	0.869774	-0.84568	-5.21376		-0.355006	0.490379	-4.99192	5.02849	4.44147	7.36719
7.375	6.33112	5.44587	4.7546		-1.1805	1.2748	0.50421	-0.218713	-1.87353	-2.26227		-1.39922	-0.598729	-1.75806	2.32531	4.27248	7.375
7.38281	6.17458	5.19291	4.65688		-1.40591	1.20683	0.737726	-0.540686	-2.56505	-0.466384		-1.94659	-1.35822	0.271342	2.38906	4.10817	7.38281
7.39062	6.02523	4.97942	3.30366		-1.78844	0.9862	0.768492	-0.3987	-0.916463	-0.508881		-2.18714	0.069737	0.259611	2.2036	3.94962	7.39062
7.39844	5.88399	4.80956	3.3794		-1.90484	0.815199	0.731624	0.620391	0.787787	-0.625958		-1.28445	1.60299	0.105666	2.05683	3.79777	7.39844
7.40625	5.75158	4.68319	4.70181		-1.66261	0.72493	0.838329	1.78264	1.83983	-0.864327		0.120031	2.56476	-0.025998	2.5677	3.65343	7.40625
7.41406	5.62852	4.59656	4.791		-1.21894	0.699212	1.09801	1.54685	2.04718	-1.56916		0.327913	2.74639	-0.471148	2.80574	3.51721	7.41406
7.42188	5.51521	4.54444	4.55693		-0.7031	0.662499	1.37191	0.377422	1.82094	-2.19784		-0.325678	2.48344	-0.825929	2.63737	3.38967	7.42188
7.42969	5.41195	4.52155	4.5095		-0.416827	0.669413	1.549	-0.072379	1.69349	-2.19252		-0.489206	2.3629	-0.643519	2.49734	3.27126	7.42969
7.4375	5.31893	4.52272	4.17786		-0.408226	0.681916	1.66865	0.425633	1.53051	-1.70396		0.017407	2.21242	-0.035304	2.21277	3.16235	7.4375
7.44531	5.23627	4.5424	4.13822		-0.688381	0.705371	1.75751	0.975277	1.2516	-1.4108		0.286896	1.95697	0.346708	2.00804	3.06324	7.44531
7.45312	5.16401	4.57419	4.52399		-1.04551	0.732244	1.84583	1.3992	1.02285	-1.48106		0.353691	1.75509	0.364771	1.82715	2.97415	7.45312
7.46094	5.10207	4.61087	5.14364		-1.3767	0.784502	1.97433	1.73566	0.880613	-1.74213		0.358958	1.66512	0.232204	1.71912	2.89521	7.46094
7.46875	5.05033	4.64533	5.2984		-1.65347	0.813515	2.09639	1.43634	0.41752	-2.01216		-0.217135	1.23103	0.084236	1.25287	2.82641	7.46875
7.47656	5.00868	4.67181	5.18003		-1.56775	0.850687	2.22227	0.744195	0.153947	-2.20308		-0.823559	1.00463	0.019193	1.29919	2.76766	7.47656
7.48438	4.97698	4.68648	5.16539		-1.29911	0.896378	2.36059	0.464027	0.747891	-2.15278		-0.835085	1.64427	0.20781	1.85585	2.71871	7.48438
7.49219	4.95515	4.68753	5.10798		-0.945529	0.960399	2.46929	0.418446	1.08812	-1.97666		-0.527083	2.04852	0.492626	2.17185	2.67922	7.49219
7.5	4.94308	4.67486	5.00261		-0.532579	1.02593	2.58422	0.280087	1.17297	-1.80602		-0.252492	2.1989	0.778198	2.34617	2.64874	7.5
7.50781	4.94072	4.64991	4.94067		-0.196664	1.11088	2.66552	0.386089	1.38226	-1.45856		0.189425	2.49314	1.20697	2.7764	2.62678	7.50781
7.51562	4.948	4.61542	4.97433		-0.018319	1.16057	2.69108	0.611052	1.63078	-1.06933		0.592733	2.79135	1.62174	3.28223	2.61283	7.51562
7.52344	4.96484	4.57533	4.81294		0.114658	1.18753	2.63369	0.578808	1.64677	-0.803608		0.693466	2.8343	1.83008	3.44432	2.60638	7.52344
7.53125	4.99119	4.53462	4.52219		0.279887	1.24946	2.58154	0.738542	1.28499	-0.703418		1.01843	2.53445	1.87812	3.31481	2.607	7.53125
7.53906	5.02695	4.49898	4.40362		0.290893	1.22813	2.55235	1.23879	0.563007	-0.755252		1.52968	1.79114	1.79709	2.96271	2.61428	7.53906
7.54688	5.07201	4.4743	4.4112		0.277349	1.14087	2.47789	1.44604	-0.228382	-0.801953		1.72339	0.912489	1.67594	2.57128	2.62791	7.54688
7.55469	5.12616	4.46625	4.34244		0.366205	1.10766	2.29493	1.43712	-0.738434	-0.717782		1.80333	0.369224	1.57715	2.42399	2.64759	7.55469
7.5625	5.18919	4.48021	4.31372		0.445568	1.17043	2.04337	1.44532	-1.01231	-0.749337		1.89089	0.158124	1.29403	2.29674	2.67302	7.5625
7.57031	5.26076	4.52108	4.2779		0.507381	1.29678	1.74873	1.39565	-1.22705	-0.847477		1.90303	0.069732	0.90125	2.10681	2.70389	7.57031
7.57812	5.34048	4.59307	4.12194		0.591435	1.36598	1.46377	1.30514	-1.34554	-0.790206		1.89658	0.020437	0.673561	2.01274	2.73985	7.57812
7.58594	5.42786	4.69923	3.89796		0.561682	1.38413	1.24422	1.21341	-1.40178	-0.616755		1.7751	-0.017652	0.627465	1.88282	2.78048	7.58594
7.59375	5.52228	4.84077	3.9679		0.525815	1.36649	1.1287	1.00763	-1.77235	-0.578297		1.53344	-0.40586	0.550402	1.67902	2.82533	7.59375
7.60156	5.623	5.01631	4.29133		0.69999	1.32341	1.02797	0.441672	-2.34698	-0.65076		1.14166	-1.02357	0.377207	1.57904	2.87382	7.60156
7.60938	5.72914	5.22169	4.99204		1.01829	1.2698	0.888968	-0.188883	-3.03287	-0.78071		0.829406	-1.76306	0.108258	1.95142	2.92531	7.60938
7.61719	5.83973	5.45057	5.5978		1.10703	1.19579	0.721855	-0.814584	-3.59399	-0.988887		0.29245	-2.39819	-0.267032	2.43067	2.97901	7.61719
7.625	5.9537	5.6956	5.94477		0.984353	1.20972	0.526059	-1.29133	-3.87608	-1.33731		-0.306974	-2.66636	-0.811253	2.8039	3.0341	7.625
7.63281	6.06997	5.94957	6.26442		0.678851	1.32913	0.224792	-1.4878	-4.12679	-1.83502		-0.808946	-2.79766	-1.61023	3.32778	3.08966	7.63281
7.64062	6.18744	6.20609	6.61124		0.413184	1.44477	-0.130892	-1.38644	-4.31009	-2.35375		-0.973257	-2.86531	-2.48464	3.91544	3.14477	7.64062
7.64844	6.30504	6.45992	6.89908		0.294079	1.62972	-0.414809	-1.16925	-4.24489	-2.75125		-0.87517	-2.61517	-3.16606	4.19869	3.19855	7.64844
7.65625	6.42174	6.70723	6.93236		0.189691	1.82356	-0.643319	-0.811811	-3.90957	-2.99167		-0.62212	-2.08601	-3.63499	4.23693	3.25015	7.65625
7.66406	6.53653	6.9454	6.87123		0.09011	1.98351	-0.838603	-0.201842	-3.44177	-3.21755		-0.111732	-1.45827	-4.05616	4.31178	3.29882	7.66406
7.67188	6.64848	7.17252	6.90372		0.069498	2.13696	-0.939662	0.762553	-2.83428	-3.50062		0.832051	-0.697323	-4.44028	4.57107	3.34392	7.67188
7.67969	6.75666	7.38654	7.00253		0.258509	2.38844	-0.880842	1.39212	-2.15991	-3.62542		1.65063	0.228524	-4.50627	4.8045	3.38487	7.67969
7.6875	6.8602	7.58456	7.11458		0.525433	2.7239	-0.694452	1.54964	-1.84011	-3.50948		2.07508	0.883792	-4.20393	4.77075	3.42123	7.6875
7.69531	6.95822	7.76238	7.53246		0.814481	2.98335	-0.504917	1.85993	-2.05812	-3.41407		2.67441	0.925234	-3.91899	4.83394	3.45269	7.69531
7.70312	7.04991	7.91459	8.17867		1.21368	3.15252	-0.341513	2.34695	-2.60006	-3.25763		3.56063	0.552457	-3.59915	5.09285	3.47905	7.70312
7.71094	7.1345	8.03534	8.73592		1.51351	3.30986	-0.150115	2.59397	-3.24319	-2.94875		4.10748	0.066673	-3.09886	5.14575	3.50026	7.71094
7.71875	7.21133	8.1197	9.11947		1.65655	3.48206	0.109446	2.68595	-3.79654	-2.4616		4.3425	-0.314478	-2.35215	4.94862	3.5164	7.71875
7.72656	7.27989	8.1651	9.28097		1.64047	3.57601	0.370498	2.83462	-4.16218	-1.7441		4.47509	-0.586166	-1.3736	4.71771	3.5277	7.72656
7.73438	7.33982	8.17226	8.90262		1.54004	3.57748	0.507237	2.66667	-4.12564	-0.78556		4.2067	-0.548158	-0.278323	4.25139	3.53453	7.73438
7.74219	7.39094	8.14529	8.4831		1.64479	3.62706	0.572244	1.51892	-4.19298	-0.003251		3.16371	-0.565923	0.568993	3.26391	3.53733	7.74219
7.75	7.43321	8.09106	8.78896		1.82715	3.74451	0.714161	-1.18683	-4.38704	-0.392764		0.640319	-0.642534	0.321397	0.962369	3.53662	7.75
7.75781	7.4667	8.01859	8.47538		1.83182	3.90155	0.887702	-2.93025	-2.63356	-1.03997		-1.09843	1.26799	-0.152263	1.68449	3.53283	7.75781
7.76562	7.49163	7.93876	7.87621		1.58913	4.00617	1.02696	-2.72752	-1.75556	-1.16257		-1.13838	2.25061	-0.135607	2.52578	3.52626	7.76562
7.77344	7.50825	7.86356	7.06686		1.13606	4.07699	1.13503	-1.42103	-2.02638	-1.04098		-0.284975	2.05062	0.094049	2.07246	3.51707	7.77344
7.78125	7.51686	7.80444	6.41686		0.58137	4.04241	1.21661	0.213347	-1.83636	-1.10836		0.794717	2.20605	0.108251	2.34733	3.50525	7.78125
7.78906	7.51774	7.7702	6.59406		-0.066604	3.97068	1.27505	1.30068	-1.5155	-1.37228		1.23407	2.45518	-0.097223	2.7496	3.4907	7.78906
7.79688	7.51108	7.76557	6.31131		-0.270189	3.69678	1.57204	1.1869	-1.06627	-1.63583		0.916715	2.63051	-0.063791	2.7864	3.47322	7.79688
7.80469	7.49697	7.79035	5.77358		-0.761914	3.25292	1.79741	-0.319005	-0.617193	-1.8539		-1.08092	2.63573	-0.056487	2.84932	3.45251	7.80469
7.8125	7.4754	7.8388	6.81037		-1.57077	2.89966	1.65965	-2.35617	-0.605612	-1.95112		-3.92694	2.29405	-0.29147	4.55724	3.42825	7.8125
7.82031	7.44623	7.89984	7.93776		-2.07642	2.59557	1.49593	-3.68728	-1.12106	-1.89067		-5.7637	1.47451	-0.394744	5.9624	3.40007	7.82031
7.82812	7.40928	7.95885	8.33505		-2.19441	2.48241	1.39716	-3.822	-1.50945	-2.36099		-6.0164	0.972963	-0.963832	6.17031	3.36773	7.82812
7.83594	7.36441	8.00027	8.22646		-1.74965	2.67676	1.32059	-2.90178	-1.26146	-3.56502		-4.65144	1.4153	-2.24443	5.35503	3.33119	7.83594
7.84375	7.31151	8.00925	8.7785		-1.28591	3.08492	1.33261	-0.780408	-2.04	-4.69747		-2.06632	1.04492	-3.36486	4.08459	3.29059	7.84375
7.85156	7.25061	7.97286	10.459		-1.00858	3.47133	1.28122	2.77948	-4.48807	-4.00078		1.7709	-1.01674	-2.71957	3.40086	3.24627	7.85156
7.85938	7.18189	7.88284	11.9974		-0.926227	3.7587	1.11938	5.00412	-5.70384	-2.43067		4.07789	-1.94514	-1.31128	4.70449	3.19867	7.85938
7.86719	7.10583	7.73939	9.83202		-0.985856	3.95438	0.855594	4.10241	-3.84793	-0.69796		3.11655	0.106453	0.157634	3.12235	3.14827	7.86719
7.875	7.02322	7.55278	7.07086		-1.11367	4.01905	0.537033	1.8833	-2.15363	0.169041		0.769631	1.86542	0.706074	2.13791	3.09565	7.875
7.88281	6.93507	7.33976	5.99206		-1.29838	3.91022	0.217217	0.442573	-1.812	0.058743		-0.855812	2.09821	0.27596	2.28278	3.04138	7.88281
7.89062	6.84246	7.11774	5.64504		-1.71508	3.62012	-0.161185	0.53163	-1.51025	-0.335985		-1.18345	2.10988	-0.49717	2.46968	2.98596	7.89062
7.89844	6.74641	6.90064	5.60477		-2.12427	3.2582	-0.576502	0.946097	-1.0533	-0.890827		-1.17817	2.2049	-1.46733	2.89875	2.92987	7.89844
7.90625	6.64785	6.69747	5.46001		-2.20213	3.01424	-0.89787	0.843929	-0.868654	-1.0768		-1.3582	2.14559	-1.97467	3.21677	2.87351	7.90625
7.91406	6.5476	6.51229	5.08073		-2.02918	2.88664	-1.19251	0.340678	-1.10196	-0.713301		-1.6885	1.78468	-1.90581	3.10938	2.81731	7.91406
7.92188	6.44636	6.34433	5.14605		-1.68796	2.76932	-1.52498	0.103636	-1.55011	-0.164102		-1.58433	1.21921	-1.68908	2.61717	2.76169	7.92188
7.92969	6.34471	6.18815	5.86268		-1.29054	2.66119	-1.8518	0.514286	-2.30807	0.200816		-0.776254	0.353124	-1.65098	1.85822	2.70709	7.92969
7.9375	6.24315	6.03494	6.67195		-1.02782	2.50665	-2.1241	1.22153	-2.92852	0.600248		0.193712	-0.421869	-1.52385	1.59299	2.65391	7.9375
7.94531	6.14211	5.87481	7.04334		-0.906625	2.25367	-2.39148	1.43671	-3.1615	1.07255		0.530086	-0.907829	-1.31893	1.68663	2.60252	7.94531
7.95312	6.04207	5.69958	6.98364		-0.835463	1.93255	-2.66138	1.10738	-3.12898	1.36839		0.271917	-1.19643	-1.29299	1.78248	2.55317	7.95312
7.96094	5.94357	5.50465	6.70027		-0.826263	1.66389	-2.85208	0.651552	-2.92279	1.37829		-0.174711	-1.2589	-1.47378	1.94612	2.50607	7.96094
7.96875	5.84721	5.2898	6.23121		-0.74884	1.46799	-2.91861	0.13738	-2.59326	1.24402		-0.61146	-1.12527	-1.67459	2.10817	2.46131	7.96875
7.97656	5.75367	5.05889	5.67357		-0.595611	1.30716	-2.92231	-0.373324	-2.10988	1.11908		-0.968935	-0.802725	-1.80323	2.19883	2.41898	7.97656
7.98438	5.66366	4.81919	5.26071		-0.480538	1.1759	-2.87941	-0.853037	-1.61562	1.06264		-1.33358	-0.439717	-1.81677	2.29618	2.37908	7.98438
7.99219	5.57787	4.58046	4.92069		-0.382722	1.01882	-2.72524	-1.22215	-1.15213	1.06011		-1.60487	-0.133316	-1.66513	2.31647	2.34164	7.99219
8	5.49698	4.35421	4.48331		-0.448154	0.86181	-2.49359	-1.2787	-0.730016	1.04785		-1.72686	0.131794	-1.44574	2.25601	2.30665	8
8.00781	5.42159	4.15297	3.77946		-0.598602	0.654956	-2.21636	-0.886092	-0.295538	1.03218		-1.48469	0.359418	-1.18419	1.93282	2.2741	8.00781
8.01562	5.35219	3.98937	3.09695		-0.58704	0.464853	-1.94705	-0.185629	0.384141	0.916436		-0.772669	0.848994	-1.03061	1.54272	2.24395	8.01562
8.02344	5.28913	3.87465	3.04199		-0.484077	0.266687	-1.67301	0.200767	1.07032	0.672795		-0.28331	1.337	-1.00021	1.6936	2.21617	8.02344
8.03125	5.23258	3.81755	2.90107		-0.326357	0.083479	-1.36177	-0.086908	1.45436	0.349345		-0.413265	1.53784	-1.01243	1.88699	2.19063	8.03125
8.03906	5.18247	3.82364	2.88067		-0.0899	-0.110196	-1.00486	-0.640036	1.75228	0.033006		-0.729936	1.64208	-0.971851	2.04297	2.16718	8.03906
8.04688	5.13856	3.89517	2.88489		0.09674	-0.36186	-0.612854	-0.731028	2.03059	-0.191321		-0.634288	1.66873	-0.804175	1.95798	2.14566	8.04688
8.05469	5.10035	4.03085	3.03186		0.117425	-0.672982	-0.33595	-0.459231	2.19806	-0.336383		-0.341806	1.52508	-0.672333	1.70139	2.12585	8.05469
8.0625	5.06718	4.22577	3.35005		0.203124	-0.986798	-0.224553	-0.176379	2.25557	-0.50368		0.026745	1.26877	-0.728233	1.46315	2.10753	8.0625
8.07031	5.03817	4.4715	3.65774		0.492635	-1.20266	-0.180387	0.045156	2.22471	-0.742033		0.537791	1.02206	-0.92242	1.47807	2.09044	8.07031
8.07812	5.0123	4.75631	4.07096		0.883452	-1.37871	-0.116473	0.369054	2.19968	-0.962793		1.25251	0.820968	-1.07927	1.84596	2.07426	8.07812
8.08594	4.98841	5.06558	4.62676		1.06278	-1.57923	0.021436	0.893328	2.33571	-1.07782		1.9561	0.756474	-1.05638	2.34831	2.05863	8.08594
8.09375	4.96528	5.38233	5.29851		0.983941	-1.82958	0.215271	1.36076	2.70701	-1.06048		2.3447	0.877426	-0.845206	2.64232	2.04318	8.09375
8.10156	4.94165	5.68818	6.13124		0.932206	-2.09803	0.390574	1.53468	3.33382	-0.994458		2.46688	1.23579	-0.603884	2.82442	2.02756	8.10156
8.10938	4.9163	5.96472	6.87852		0.907854	-2.2892	0.517229	1.23149	4.06104	-1.00981		2.13934	1.77184	-0.492578	2.82114	2.01147	8.10938
8.11719	4.8881	6.19511	7.63691		0.882509	-2.34901	0.649031	0.865662	4.82185	-1.20522		1.74817	2.47284	-0.556188	3.07902	1.99467	8.11719
8.125	4.85614	6.36593	8.03106		0.777184	-2.37727	0.797851	0.488245	5.16336	-1.52447		1.26543	2.78609	-0.726621	3.14509	1.977	8.125
8.13281	4.81971	6.46855	7.89095		0.541541	-2.44356	0.888131	-0.062604	4.97192	-1.6381		0.478937	2.52835	-0.749969	2.68037	1.95842	8.13281
8.14062	4.7784	6.49977	7.54369		0.289529	-2.4999	0.893192	-0.099548	4.58473	-1.64898		0.189981	2.08483	-0.755785	2.22572	1.93895	8.14062
8.14844	4.73206	6.46135	7.02016		0.047152	-2.53394	0.87916	0.604926	4.04634	-1.44091		0.652078	1.5124	-0.561746	1.74015	1.91868	8.14844
8.15625	4.68081	6.35875	6.64638		0.048369	-2.56342	0.820894	1.35353	3.57992	-0.994219		1.4019	1.0165	-0.173325	1.7403	1.89774	8.15625
8.16406	4.62497	6.19985	6.43661		0.264658	-2.57689	0.785431	1.69243	3.25039	-0.693826		1.95709	0.673496	0.091605	2.07176	1.87625	8.16406
8.17188	4.56505	5.99393	6.08262		0.476244	-2.60121	0.786004	1.37947	2.99076	-0.447486		1.85571	0.38955	0.338518	1.92614	1.85434	8.17188
8.17969	4.50174	5.75101	5.58487		0.607585	-2.61716	0.763482	0.884265	2.64234	-0.172962		1.49185	0.025175	0.59052	1.60467	1.83213	8.17969
8.1875	4.43586	5.48131	5.07212		0.634722	-2.61062	0.729033	0.607595	2.20608	0.018365		1.24232	-0.404537	0.747398	1.50519	1.80974	8.1875
8.19531	4.36831	5.19441	4.64075		0.612062	-2.59533	0.665817	0.450829	1.83289	0.135183		1.06289	-0.762446	0.801	1.53384	1.78729	8.19531
8.20312	4.30008	4.89856	4.27402		0.512597	-2.53533	0.597885	0.165808	1.58597	0.28108		0.678405	-0.949356	0.878965	1.46085	1.76486	8.20312
8.21094	4.23217	4.60012	4.12974		0.34107	-2.43787	0.5161	-0.201806	1.52472	0.491349		0.139264	-0.913148	1.00745	1.36682	1.74251	8.21094
8.21875	4.16561	4.30351	4.08595		0.095729	-2.32281	0.406524	-0.454552	1.50718	0.707468		-0.358823	-0.815621	1.11399	1.42652	1.72028	8.21875
8.22656	4.10139	4.01155	3.99453		-0.123745	-2.14845	0.284601	-0.636935	1.47132	0.86932		-0.76068	-0.677123	1.15392	1.53905	1.69815	8.22656
8.23438	4.04053	3.72625	3.94928		-0.320462	-1.95881	0.216641	-0.873621	1.42957	1.00296		-1.19408	-0.529245	1.2196	1.787	1.67613	8.23438
8.24219	3.984	3.44959	3.90001		-0.518858	-1.78797	0.150273	-1.08768	1.3104	1.10894		-1.60654	-0.477571	1.25921	2.09634	1.65416	8.24219
8.25	3.9328	3.18431	3.72601		-0.595801	-1.64261	0.01214	-1.17278	1.07172	1.1794		-1.76859	-0.570895	1.19154	2.20762	1.63224	8.25
8.25781	3.8879	2.9346	3.34509		-0.616206	-1.44597	-0.08568	-1.00343	0.779939	1.23333		-1.61964	-0.666031	1.14765	2.09379	1.61037	8.25781
8.26562	3.85023	2.70629	2.86252		-0.543172	-1.22459	-0.112689	-0.697004	0.514545	1.24667		-1.24018	-0.710046	1.13398	1.82431	1.58863	8.26562
8.27344	3.82068	2.50648	2.3965		-0.296525	-0.991085	-0.057386	-0.449372	0.325815	1.24203		-0.745897	-0.66527	1.18464	1.54994	1.56709	8.27344
8.28125	3.80005	2.34281	1.93032		-0.028449	-0.703831	0.075522	-0.249477	0.226212	1.17455		-0.277926	-0.477619	1.25007	1.36676	1.54588	8.28125
8.28906	3.78899	2.22249	1.59408		0.272007	-0.392376	0.253009	-0.044133	0.21785	1.03004		0.227874	-0.174526	1.28305	1.31476	1.52512	8.28906
8.29688	3.78799	2.15134	1.50237		0.383084	-0.098176	0.417179	0.148723	0.222987	0.887967		0.531807	0.124811	1.30515	1.41485	1.50492	8.29688
8.30469	3.79736	2.13317	1.53739		0.269156	0.066729	0.601311	0.287408	0.19737	0.802774		0.556564	0.264099	1.40409	1.53329	1.48538	8.30469
8.3125	3.81718	2.16953	1.58687		-0.221981	0.203113	0.73924	0.22021	0.094953	0.751405		-0.001771	0.298066	1.49064	1.52015	1.46657	8.3125
8.32031	3.84733	2.25977	1.88723		-0.80205	0.280671	0.771269	-0.011494	-0.127317	0.728531		-0.813544	0.153354	1.4998	1.71312	1.4486	8.32031
8.32812	3.8875	2.40134	2.27306		-1.15129	0.32958	0.807439	-0.212949	-0.445206	0.665782		-1.36424	-0.115626	1.47322	2.01119	1.43156	8.32812
8.33594	3.93719	2.59036	2.43291		-1.16075	0.381691	0.791584	-0.331376	-0.756034	0.522652		-1.49213	-0.374343	1.31424	2.02331	1.41559	8.33594
8.34375	3.99574	2.82209	2.594		-0.985182	0.519656	0.824757	-0.489542	-1.06537	0.291086		-1.47472	-0.54571	1.11584	1.92814	1.40085	8.34375
8.35156	4.06236	3.09109	2.87342		-0.743595	0.682939	0.893952	-0.676843	-1.36646	-0.001027		-1.42044	-0.683522	0.892925	1.81167	1.38757	8.35156
8.35938	4.13611	3.39121	3.24528		-0.623427	0.926577	0.987731	-0.609857	-1.61946	-0.28852		-1.23328	-0.692883	0.699211	1.57796	1.37602	8.35938
8.36719	4.21597	3.71559	3.63336		-0.562225	1.21884	1.11646	-0.423212	-1.76414	-0.520811		-0.985437	-0.545294	0.595648	1.27406	1.3665	8.36719
8.375	4.30083	4.05683	4.07201		-0.404586	1.57029	1.23491	-0.488637	-1.84436	-0.704049		-0.893223	-0.274069	0.530863	1.07461	1.35935	8.375
8.38281	4.38953	4.4073	4.56456		-0.396157	1.94121	1.31877	-0.597912	-1.93056	-0.829297		-0.994069	0.010646	0.489471	1.10809	1.35487	8.38281
8.39062	4.48086	4.75944	4.87445		-0.49782	2.18924	1.29036	-0.531236	-2.00955	-0.948875		-1.02906	0.179683	0.34149	1.09903	1.35336	8.39062
8.39844	4.57367	5.10601	5.04775		-0.532624	2.38043	1.20669	-0.351555	-2.00277	-1.13007		-0.884179	0.377663	0.076621	0.964506	1.35511	8.39844
8.40625	4.6668	5.43997	5.3339		-0.658839	2.51242	1.18243	-0.375428	-2.04806	-1.34728		-1.03427	0.464355	-0.164853	1.14565	1.36036	8.40625
8.41406	4.75916	5.75428	5.72491		-0.685421	2.66057	1.18859	-0.505111	-2.13866	-1.62217		-1.19053	0.521912	-0.433584	1.37031	1.36934	8.41406
8.42188	4.84972	6.04171	6.27291		-0.62345	2.84463	1.23725	-0.424035	-2.35757	-1.98163		-1.04748	0.487066	-0.744384	1.37425	1.38224	8.42188
8.42969	4.93755	6.29528	6.95862		-0.770453	2.97514	1.22835	-0.130428	-2.8351	-2.29348		-0.900881	0.140043	-1.06513	1.40203	1.39928	8.42969
8.4375	5.02185	6.50906	7.3542		-0.582786	3.02411	1.1864	0.201935	-3.34285	-2.28433		-0.380851	-0.318743	-1.09792	1.20502	1.42063	8.4375
8.44531	5.10199	6.67923	7.45172		-0.304773	3.20089	1.13636	0.569981	-3.48061	-1.97328		0.265208	-0.279719	-0.83692	0.921419	1.44649	8.44531
8.45312	5.17758	6.80458	7.08191		-0.341712	3.27216	1.05224	0.987514	-3.12428	-1.55707		0.645802	0.147881	-0.504828	0.832935	1.47703	8.45312
8.46094	5.24839	6.88619	6.94082		-0.343545	3.37301	0.898028	1.33106	-2.92008	-1.22063		0.98752	0.452937	-0.322597	1.13332	1.51236	8.46094
8.46875	5.31439	6.92648	7.00575		-0.630836	3.45961	0.758632	1.3138	-2.95626	-1.07247		0.682966	0.503352	-0.31384	0.9046	1.55256	8.46875
8.47656	5.37573	6.92847	6.8808		-0.905488	3.48747	0.637574	0.799458	-2.96294	-0.980477		-0.10603	0.524526	-0.342903	0.635572	1.59765	8.47656
8.48438	5.43269	6.89533	6.83605		-1.15891	3.48811	0.630068	0.078959	-2.96312	-0.930707		-1.07995	0.524989	-0.300639	1.23786	1.6476	8.48438
8.49219	5.4857	6.83023	6.93193		-1.49907	3.41321	0.667836	-0.405069	-2.98482	-0.903211		-1.90414	0.428387	-0.235375	1.96588	1.7023	8.49219
8.5	5.53533	6.73635	6.93401		-1.70654	3.32671	0.619819	-0.538479	-2.9712	-0.875975		-2.24502	0.355514	-0.256156	2.28739	1.76163	8.5
8.50781	5.58229	6.6172	6.7361		-1.80519	3.22942	0.531324	-0.387964	-2.87096	-0.773094		-2.19316	0.358457	-0.24177	2.23537	1.82547	8.50781
8.51562	5.62739	6.4767	6.45293		-1.88932	3.13408	0.460413	0.046633	-2.69224	-0.626526		-1.84269	0.441839	-0.166113	1.90219	1.89373	8.51562
8.52344	5.67155	6.31911	6.16029		-2.01686	3.01228	0.390046	0.469091	-2.42485	-0.470584		-1.54777	0.587434	-0.080538	1.65745	1.96635	8.52344
8.53125	5.71579	6.1486	5.93709		-2.21348	2.86539	0.318618	0.588799	-2.20032	-0.335644		-1.62468	0.665076	-0.017026	1.75562	2.04327	8.53125
8.53906	5.76115	5.96894	5.85513		-2.44513	2.76266	0.257558	0.466861	-2.08799	-0.272659		-1.97827	0.674663	-0.015101	2.09021	2.12443	8.53906
8.54688	5.8087	5.78331	5.83127		-2.48603	2.65795	0.179552	0.34168	-2.1489	-0.224718		-2.14435	0.509048	-0.045166	2.20441	2.20972	8.54688
8.55469	5.85955	5.59461	5.73285		-2.37313	2.50521	0.118844	0.500567	-2.21945	-0.14837		-1.87257	0.285758	-0.029526	1.89448	2.29905	8.55469
8.5625	5.91476	5.40582	5.63222		-2.15313	2.26664	0.057793	0.660866	-2.416	-0.056905		-1.49227	-0.149365	0.000888	1.49972	2.3923	8.5625
8.57031	5.97543	5.22042	5.57791		-1.86457	1.98701	-0.049162	0.304774	-2.83212	0.153779		-1.55979	-0.845103	0.104617	1.7771	2.48931	8.57031
8.57812	6.0426	5.04282	5.59615		-1.59231	1.65265	-0.160948	-0.047725	-3.25589	0.507685		-1.64003	-1.60324	0.346737	2.31955	2.58985	8.57812
8.58594	6.11728	4.87879	5.50425		-1.33625	1.28713	-0.279553	-0.098498	-3.54371	0.771134		-1.43474	-2.25658	0.491581	2.71888	2.69367	8.58594
8.59375	6.20044	4.73594	5.01472		-1.01888	0.972266	-0.367305	-0.045469	-3.42057	0.982859		-1.06435	-2.44831	0.615554	2.7397	2.80045	8.59375
8.60156	6.29299	4.62341	3.97414		-0.681933	0.693593	-0.413261	-0.025159	-2.73432	1.01665		-0.707092	-2.04073	0.603385	2.24246	2.90988	8.60156
8.60938	6.39567	4.55052	3.12769		-0.338302	0.446164	-0.431287	-0.084007	-2.03691	1.30569		-0.422309	-1.59074	0.874401	1.8637	3.02161	8.60938
8.61719	6.50904	4.52458	3.60299		-0.102027	0.200958	-0.428647	-0.078015	-2.01692	2.37745		-0.180042	-1.81596	1.9488	2.66982	3.13524	8.61719
8.625	6.63341	4.54949	4.49083		-0.005267	-0.061754	-0.406734	0.062811	-2.2725	3.38722		0.057544	-2.33425	2.98049	3.78621	3.25032	8.625
8.63281	6.76883	4.62651	5.22757		-0.00784	-0.324995	-0.361486	0.347105	-2.84311	3.77851		0.339265	-3.16811	3.41702	4.67205	3.36636	8.63281
8.64062	6.91513	4.7564	5.6985		-0.068106	-0.567361	-0.328105	0.559908	-3.43575	3.64408		0.491802	-4.00312	3.31598	5.22135	3.4829	8.64062
8.64844	7.07202	4.94146	5.42387		-0.165287	-0.799875	-0.311299	0.691577	-3.09029	3.26687		0.52629	-3.89016	2.95557	4.91383	3.59961	8.64844
8.65625	7.23902	5.18611	4.27422		-0.171121	-1.01771	-0.324254	0.587702	-0.030094	3.13778		0.416581	-1.04781	2.81352	3.03106	3.71626	8.65625
8.66406	7.4155	5.49525	4.10444		-0.049974	-1.23872	-0.268847	1.35843	0.816213	2.35177		1.30845	-0.422504	2.08292	2.49582	3.83269	8.66406
8.67188	7.60056	5.87131	3.28773		0.172273	-1.49665	-0.161336	1.73299	0.254246	-0.272322		1.90526	-1.24241	-0.433658	2.31552	3.94874	8.67188
8.67969	7.793	6.31135	4.94667		0.453777	-1.79753	-0.029006	1.25753	1.88428	-2.10519		1.71131	0.086752	-2.13419	2.73695	4.06413	8.67969
8.6875	7.9913	6.80602	6.53292		0.71599	-2.10363	0.098185	0.991503	3.79381	-1.78553		1.70749	1.69018	-1.68734	2.93588	4.17844	8.6875
8.69531	8.19366	7.34122	7.90119		0.928306	-2.40441	0.178822	1.1518	5.11581	-0.882466		2.08011	2.71141	-0.703644	3.48908	4.29115	8.69531
8.70312	8.39817	7.90132	8.6278		1.17425	-2.68876	0.230377	1.54274	5.45575	-0.414097		2.71699	2.76699	-0.18372	3.88227	4.40161	8.70312
8.71094	8.60284	8.47166	8.97422		1.43002	-2.94341	0.297687	1.74736	5.39926	-0.389286		3.17738	2.45585	-0.091599	4.01688	4.50911	8.71094
8.71875	8.80569	9.03958	9.17475		1.6793	-3.191	0.344281	1.93396	5.15531	-0.715814		3.61326	1.96431	-0.371533	4.12943	4.61287	8.71875
8.72656	9.00478	9.594	9.51833		1.89346	-3.40202	0.390349	2.39338	4.93883	-1.14004		4.28684	1.53681	-0.749691	4.61528	4.71207	8.72656
8.73438	9.19819	10.1246	10.0336		1.99999	-3.59124	0.368721	2.89689	4.97642	-1.31527		4.89688	1.38517	-0.946549	5.1763	4.80585	8.73438
8.74219	9.38408	10.6209	10.5051		2.11109	-3.73403	0.247685	2.98324	5.28259	-1.31875		5.09433	1.54856	-1.07106	5.43115	4.89335	8.74219
8.75	9.56065	11.0725	10.8945		2.26059	-3.78061	0.013908	2.65401	5.77434	-1.31464		4.9146	1.99373	-1.30073	5.46078	4.97374	8.75
8.75781	9.72624	11.4683	11.533		2.35869	-3.7841	-0.286484	2.4642	6.4535	-1.48037		4.82289	2.6694	-1.76685	5.78859	5.04622	8.75781
8.76562	9.87931	11.797	12.6139		2.49632	-3.82231	-0.676327	2.70722	7.31273	-1.78232		5.20354	3.49042	-2.45864	6.73088	5.11005	8.76562
8.77344	10.0185	12.0485	13.7691		2.59237	-3.8537	-1.05075	3.08648	8.21092	-2.04556		5.67886	4.35721	-3.0963	7.79884	5.16461	8.77344
8.78125	10.1427	12.2161	14.4816		2.66816	-3.90404	-1.27296	2.94011	8.8326	-2.28133		5.60826	4.92856	-3.55428	8.269	5.20939	8.78125
8.78906	10.2512	12.2986	14.5109		3.0387	-3.90616	-1.25366	2.08051	8.87016	-2.33626		5.1192	4.96401	-3.58992	7.98343	5.24413	8.78906
8.79688	10.3436	12.3022	13.4961		3.17883	-3.93624	-1.08274	1.15798	8.00474	-1.95937		4.33681	4.0685	-3.04211	6.67945	5.26882	8.79688
8.80469	10.4198	12.2398	12.3338		3.05819	-4.07623	-1.02818	1.43221	6.8777	-1.24796		4.4904	2.80146	-2.27614	5.76132	5.28366	8.80469
8.8125	10.4801	12.1284	11.7375		2.95428	-4.28064	-1.10916	2.17804	6.00572	-0.629674		5.13232	1.72508	-1.73883	5.68684	5.289	8.8125
8.82031	10.5249	11.9864	11.3075		3.00895	-4.52982	-1.18884	2.08836	5.34176	-0.250579		5.0973	0.811944	-1.43942	5.35852	5.28525	8.82031
8.82812	10.5549	11.8309	10.5929		3.42347	-4.71685	-1.19556	1.72391	4.28268	0.496367		5.14738	-0.434172	-0.699194	5.21277	5.27289	8.82812
8.83594	10.5706	11.6766	10.2886		3.79391	-4.8192	-1.10076	2.0218	3.25122	1.34286		5.8157	-1.56798	0.242095	6.02823	5.25238	8.83594
8.84375	10.5728	11.5337	10.0981		3.89475	-4.93389	-1.02673	2.26426	2.55601	1.49826		6.15901	-2.37788	0.471531	6.61891	5.22422	8.84375
8.85156	10.562	11.4079	9.90194		3.80108	-5.05113	-1.05537	2.06387	2.55669	1.18492		5.86495	-2.49444	0.129544	6.37469	5.18899	8.85156
8.85938	10.5389	11.2994	10.1937		3.58891	-5.0867	-1.12849	2.24646	2.92292	1.16749		5.83537	-2.16378	0.039002	6.22374	5.14735	8.85938
8.86719	10.504	11.2036	10.8555		3.35103	-5.10723	-1.22886	2.72908	3.51991	1.24491		6.08011	-1.58732	0.016058	6.28392	5.10009	8.86719
8.875	10.4578	11.1125	11.3591		3.26034	-5.14995	-1.38642	2.81023	4.1011	1.1737		6.07057	-1.04884	-0.212717	6.16418	5.04808	8.875
8.88281	10.4011	11.0165	11.6124		3.29173	-5.15321	-1.54166	2.52977	4.57392	0.914122		5.8215	-0.579297	-0.627534	5.88381	4.99232	8.88281
8.89062	10.3343	10.9066	11.8266		3.43419	-5.1412	-1.61156	2.43273	4.82248	0.624571		5.86692	-0.318717	-0.986988	5.95789	4.93391	8.89062
8.89844	10.2582	10.7758	11.8102		3.6236	-5.10036	-1.61596	2.38319	4.76748	0.442798		6.00679	-0.33288	-1.17316	6.12932	4.87402	8.89844
8.90625	10.1738	10.6203	11.5222		3.80997	-5.05875	-1.57181	2.08351	4.53503	0.250439		5.89348	-0.523722	-1.32137	6.06246	4.81395	8.90625
8.91406	10.082	10.4394	11.0358		3.98847	-5.02843	-1.49756	1.47328	4.19388	0.024681		5.46175	-0.834558	-1.47288	5.71809	4.75508	8.91406
8.92188	9.98401	10.2358	10.6013		4.01798	-5.0072	-1.38338	0.835078	3.94396	-0.144663		4.85306	-1.06324	-1.52804	5.19784	4.69891	8.92188
8.92969	9.88101	10.0142	10.2342		3.91296	-4.95743	-1.23894	0.370853	3.77049	-0.268908		4.28381	-1.18694	-1.50785	4.69399	4.64703	8.92969
8.9375	9.7743	9.78098	9.76368		3.67169	-4.91964	-1.07475	-0.081062	3.50886	-0.391454		3.59063	-1.41078	-1.4662	4.12706	4.60106	8.9375
8.94531	9.6652	9.54318	9.35607		3.29747	-4.85937	-0.892603	-0.617295	3.31766	-0.530717		2.68018	-1.5417	-1.42332	3.40383	4.56262	8.94531
8.95312	9.55503	9.30783	9.07074		2.81455	-4.76054	-0.671355	-1.09538	3.26786	-0.608194		1.71917	-1.49268	-1.27955	2.61168	4.53329	8.95312	PASE 2.1
8.96094	9.44507	9.08147	8.71235		2.31112	-4.61436	-0.425009	-1.46439	3.16786	-0.55689		0.846732	-1.4465	-0.981899	1.94253	4.51454	8.96094		ω	Σω	t (seg)
8.96875	9.33657	8.86964	8.25438		1.85285	-4.4119	-0.171747	-1.72379	2.97947	-0.406584		0.129064	-1.43243	-0.578331	1.55016	4.50764	8.96875		35.2047	11308.6	1.07812
8.97656	9.23071	8.67637	7.95635		1.46679	-4.21225	0.092191	-1.972	2.87496	-0.247582		-0.505209	-1.33729	-0.155391	1.43796	4.51368	8.97656		35.2518
8.98438	9.12856	8.50365	7.94622		1.14308	-4.0812	0.380915	-2.26464	2.90755	-0.200428		-1.12156	-1.17365	0.180487	1.63338	4.53344	8.98438		35.4062
8.99219	9.0311	8.35122	8.10958		0.893134	-3.96641	0.683704	-2.48019	3.09355	-0.415889		-1.58706	-0.872861	0.267815	1.83094	4.56745	8.99219		35.6718
9	8.9392	8.21706	8.2992		0.751932	-3.896	0.962667	-2.32891	3.41413	-0.834364		-1.57698	-0.481869	0.128303	1.65394	4.61596	9		36.0507
9.00781	8.85364	8.0983	8.54212		0.705038	-3.88037	1.22345	-1.80947	3.79017	-1.35398		-1.10443	-0.090202	-0.130538	1.11577	4.67896	9.00781		36.5427
9.01562	8.77516	7.99243	8.81503		0.710621	-3.94648	1.46594	-1.26272	3.94745	-1.86679		-0.552101	0.000964	-0.400855	0.682276	4.75613	9.01562		37.1454
9.02344	8.70444	7.89848	8.46077		0.845681	-4.05241	1.64989	-0.723459	3.50538	-1.79556		0.122222	-0.547033	-0.145672	0.57914	4.84683	9.02344		37.8538
9.03125	8.64216	7.81748	7.52747		1.1461	-4.11773	1.83723	0.161374	2.70273	-0.967122		1.30748	-1.415	0.870108	2.11395	4.95008	9.03125		38.6601
9.03906	8.58896	7.75166	6.89702		1.48497	-4.22631	2.05589	1.08532	1.64031	-0.072108		2.57029	-2.586	1.98378	4.1508	5.06453	9.03906		39.554
9.04688	8.54537	7.70264	7.16209		1.77258	-4.37666	2.33141	1.7514	0.566538	0.453966		3.52397	-3.81013	2.78538	5.89014	5.18862	9.04688		40.5231
9.05469	8.51181	7.67025	7.82935		1.72359	-4.48319	2.6031	2.23331	-0.202803	0.755097		3.9569	-4.68599	3.3582	6.99236	5.32067	9.05469		41.5544
9.0625	8.48857	7.65295	8.09988		1.3997	-4.67792	2.81318	2.19076	-0.700386	0.885665		3.59046	-5.3783	3.69884	7.44977	5.45906	9.0625		42.6352
9.07031	8.47589	7.64924	7.98166		0.820962	-4.88018	3.06665	1.66612	-0.989427	0.953776		2.48708	-5.8696	4.02042	7.53669	5.60227	9.07031		43.7537
9.07812	8.47394	7.65857	7.81042		0.133318	-5.03388	3.30412	0.987452	-1.14515	0.953371		1.12077	-6.17903	4.2575	7.58702	5.74897	9.07812		44.8995
9.08594	8.48283	7.68148	7.73811		-0.523513	-5.03219	3.46317	0.522547	-1.19206	0.942552		-0.000966	-6.22424	4.40572	7.62572	5.898	9.08594		46.0634
9.09375	8.50264	7.71921	7.83402		-1.05484	-4.97743	3.66121	0.392839	-1.13344	1.00617		-0.662004	-6.11087	4.66738	7.71787	6.04838	9.09375		47.2378
9.10156	8.53335	7.77343	7.92927		-1.36623	-4.82044	3.80666	0.374193	-1.10289	1.15025		-0.992041	-5.92333	4.95691	7.78723	6.19927	9.10156		48.4163
9.10938	8.57492	7.84623	7.9176		-1.5183	-4.51169	3.92537	0.317557	-1.16782	1.26071		-1.20074	-5.67952	5.18608	7.78422	6.35	9.10938		49.5935
9.11719	8.62721	7.94007	7.88344		-1.67364	-4.19407	4.02027	0.125613	-1.22069	1.36762		-1.54802	-5.41476	5.38789	7.79393	6.50006	9.11719		50.7654
9.125	8.69004	8.0576	7.84616		-1.94461	-3.85453	4.05712	-0.130931	-1.21727	1.48125		-2.07554	-5.0718	5.53836	7.79131	6.64903	9.125		51.9289
9.13281	8.76315	8.20119	7.86163		-2.29492	-3.56477	3.97054	-0.343569	-1.22262	1.61314		-2.63849	-4.78739	5.58368	7.81397	6.79666	9.13281		53.0819
9.14062	8.84621	8.37251	7.9556		-2.73195	-3.28901	3.86952	-0.482286	-1.26691	1.71866		-3.21423	-4.55592	5.58819	7.89402	6.94277	9.14062		54.2231
9.14844	8.93882	8.57201	8.06389		-3.10296	-2.96626	3.78644	-0.570662	-1.37104	1.80823		-3.67362	-4.3373	5.59467	7.97546	7.08731	9.14844		55.3519
9.15625	9.04046	8.79857	8.03676		-3.23932	-2.55039	3.72148	-0.607011	-1.44649	1.92438		-3.84633	-3.99688	5.64586	7.91486	7.23028	9.15625		56.4685
9.16406	9.15055	9.04896	8.08057		-3.3707	-2.08746	3.65246	-0.589271	-1.5719	2.10174		-3.95997	-3.65936	5.75421	7.88563	7.3718	9.16406		57.5737
9.17188	9.26843	9.31721	8.28981		-3.66182	-1.50609	3.60195	-0.557801	-1.72079	2.31397		-4.21962	-3.22688	5.91592	7.95085	7.51201	9.17188		58.6688
9.17969	9.39332	9.594	8.71945		-3.97479	-0.80228	3.57244	-0.465188	-2.05905	2.55638		-4.43998	-2.86133	6.12881	8.09092	7.65114	9.17969		59.7554
9.1875	9.52438	9.86664	9.45054		-4.32276	-0.012035	3.51156	-0.563299	-2.72271	2.70802		-4.88605	-2.73475	6.21958	8.36872	7.78945	9.1875		60.8356
9.19531	9.6607	10.1197	10.3741		-4.93983	0.865775	3.43831	-0.666429	-3.17795	2.80908		-5.60625	-2.31218	6.24739	8.70667	7.92725	9.19531		61.9118
9.20312	9.80139	10.3365	11.172		-5.58486	1.69379	3.25416	-0.572314	-3.30708	2.98255		-6.15717	-1.61329	6.23671	8.91123	8.06489	9.20312		62.9868
9.21094	9.94561	10.5014	11.7549		-5.77658	2.41608	3.04806	-0.409406	-3.44491	3.30417		-6.18599	-1.02883	6.35223	8.92613	8.20281	9.21094		64.0639
9.21875	10.0927	10.6014	12.7504		-5.71495	3.14968	2.83954	-0.127578	-4.1726	3.78348		-5.84252	-1.02291	6.62302	8.89077	8.34151	9.21875		65.1472
9.22656	10.242	10.629	13.6072		-5.45838	3.76155	2.56542	0.340526	-4.78725	4.38239		-5.11786	-1.02569	6.94781	8.69003	8.48155	9.22656		66.2409
9.23438	10.3933	10.5845	13.86		-4.63519	4.21135	2.23209	0.844717	-5.04392	5.08433		-3.79048	-0.832565	7.31642	8.28196	8.62354	9.23438		67.3499
9.24219	10.5466	10.4781	12.9364		-3.69877	4.50877	1.88655	1.64831	-3.94802	5.29457		-2.05046	0.560748	7.18112	7.48915	8.7681	9.24219		68.4789
9.25	10.7021	10.3303	10.8974		-2.7218	4.66861	1.43065	2.77275	-0.600831	4.48513		0.05095	4.06778	5.91578	7.17955	8.91581	9.25		69.6325
9.25781	10.8604	10.1691	9.16459		-2.01757	4.58675	0.829551	2.39031	-1.60517	2.89848		0.372742	2.98158	3.72803	4.78822	9.06712	9.25781		70.8142
9.26562	11.0218	10.0245	6.77407		-0.528906	4.41829	0.725616	1.10842	-1.97569	0.019006		0.579519	2.44261	0.744622	2.61852	9.22225	9.26562		72.0258
9.27344	11.1866	9.92243	6.19836		-0.993713	4.37612	0.46518	0.079475	0.534619	-1.59784		-0.914238	4.91074	-1.13267	5.12193	9.38107	9.27344		73.2661
9.28125	11.3548	9.87953	7.99018		-2.53881	4.1724	-0.948272	-0.137461	2.76326	-1.19789		-2.67627	6.93566	-2.14616	7.73769	9.54295	9.28125		74.5305
9.28906	11.5261	9.90227	9.58348		-1.77714	4.43801	-2.33709	0.306705	4.24056	-0.299642		-1.47044	8.67857	-2.63673	9.1887	9.70695	9.28906		75.8113
9.29688	11.6997	9.99011	10.5109		-1.29068	4.73653	-3.24423	0.791039	4.54619	0.334381		-0.499636	9.28272	-2.90985	9.74093	9.87186	9.29688		77.0992
9.30469	11.8746	10.1402	11.0084		-1.3274	5.13065	-3.97186	0.843614	4.21824	0.853282		-0.483783	9.34889	-3.11858	9.86718	10.0364	9.30469		78.3844
9.3125	12.0499	10.3504	10.8706		-1.00796	5.3092	-4.81455	0.539967	3.37953	1.21879		-0.467991	8.68873	-3.59576	9.41502	10.1993	9.3125		79.6565
9.32031	12.2243	10.6209	10.7332		-0.950379	5.29428	-5.56607	0.427765	2.71316	1.18854		-0.522614	8.00743	-4.37753	9.14084	10.3592	9.32031		80.9051
9.32812	12.3966	10.9537	10.8713		-1.01666	5.28127	-6.03953	0.579034	2.58338	0.861572		-0.437628	7.86465	-5.17796	9.42632	10.5146	9.32812		82.119
9.33594	12.5654	11.3511	10.8383		-0.321409	5.39819	-6.33215	0.865809	2.31785	0.429349		0.5444	7.71604	-5.9028	9.73019	10.6641	9.33594		83.2866
9.34375	12.7291	11.8151	10.7903		0.560102	5.47428	-6.5319	1.18359	1.86727	0.41471		1.7437	7.34155	-6.11719	9.71385	10.806	9.34375		84.3952
9.35156	12.8861	12.3455	11.0929		0.963711	5.52814	-6.70717	1.49203	1.67099	0.702963		2.45574	7.19913	-6.00421	9.69065	10.9387	9.35156		85.4315
9.35938	13.0344	12.939	11.9064		1.37969	5.65836	-7.06664	1.81735	1.81661	0.976752		3.19704	7.47497	-6.08989	10.1579	11.0604	9.35938		86.3815
9.36719	13.172	13.5882	12.624		2.31973	5.80668	-7.15791	2.09056	2.04923	1.07778		4.41029	7.85591	-6.08013	10.8689	11.169	9.36719		87.2302
9.375	13.2969	14.2815	12.7914		2.9584	5.74342	-7.00794	2.25935	2.15426	0.938806		5.21775	7.89768	-6.06913	11.2442	11.2628	9.375		87.9623
9.38281	13.4067	15.0032	13.1955		3.97303	5.61051	-6.99767	2.41742	2.28834	0.619193		6.39044	7.89885	-6.37848	11.9964	11.3396	9.38281		88.5621
9.39062	13.4993	15.732	13.6043		4.7112	5.53405	-6.81756	2.64088	2.48444	0.313729		7.35208	8.01849	-6.50383	12.6747	11.3974	9.39062		89.0138
9.39844	13.5724	16.44	14.0773		5.3425	5.33267	-6.74654	2.85789	2.72566	0.178466		8.20039	8.05832	-6.56808	13.2409	11.4344	9.39844		89.3023
9.40625	13.6238	17.0918	15.1582		6.72253	4.81006	-7.11384	2.9889	3.0188	0.190341		9.71143	7.82886	-6.9235	14.2667	11.4486	9.40625		89.4134
9.41406	13.6513	17.6444	17.3279		9.59373	4.10708	-7.39362	3.07063	3.33535	0.208144		12.6644	7.44243	-7.18547	16.3526	11.4385	9.41406		89.3343
9.42188	13.6529	18.0498	20.6607		13.635	3.35005	-7.4034	3.10012	3.64382	0.189389		16.7351	6.99387	-7.21401	19.5197	11.4027	9.42188		89.0548
9.42969	13.627	18.2608	23.7893		17.0908	2.22473	-7.41768	3.18589	3.88402	0.155472		20.2767	6.10875	-7.26221	22.3875	11.3404	9.42969		88.5683
9.4375	13.5727	18.2403	26.3302		19.9295	0.455706	-6.72447	3.37381	4.07575	0.098979		23.3033	4.53146	-6.62549	24.647	11.2515	9.4375		87.8744
9.44531	13.4901	17.9705	27.2643		21.2638	-0.992721	-4.14334	3.56144	4.29279	-0.004132		24.8252	3.30007	-4.14747	25.3847	11.137	9.44531		86.9803
9.45312	13.3801	17.461	23.9261		18.0303	-2.56649	-1.18217	3.41624	4.5303	-0.138305		21.4466	1.96381	-1.32048	21.5767	10.999	9.45312		85.9024
9.46094	13.245	16.7494	18.6966		12.408	-4.116	0.112235	2.84473	4.83849	-0.342671		15.2527	0.72249	-0.230436	15.2715	10.8407	9.46094		84.6659
9.46875	13.0879	15.8941	14.3999		7.52714	-4.59765	0.448455	2.1847	5.08834	-0.584878		9.71184	0.490693	-0.136423	9.72519	10.6662	9.46875		83.3031
9.47656	12.9125	14.9623	11.1944		2.94826	-4.52308	1.41732	1.66559	5.28579	-0.885854		4.61385	0.762706	0.531466	4.70657	10.4801	9.47656		81.8494
9.48438	12.7225	14.0179	10.7785		1.23267	-4.35393	2.4322	1.19819	5.37492	-1.22363		2.43085	1.02099	1.20857	2.90036	10.2868	9.48438		80.34
9.49219	12.5218	13.115	9.89086		1.3302	-4.13969	2.87833	0.303738	4.34275	-1.70774		1.63394	0.203066	1.17059	2.02022	10.0905	9.49219		78.8068
9.5	12.3138	12.2957	8.26892		2.14619	-3.94558	2.9752	-0.462859	2.14381	-1.86875		1.68333	-1.80178	1.10645	2.70263	9.89461	9.5		77.2769
9.50781	12.102	11.5886	6.55523		2.51301	-3.3987	3.06049	-0.364829	0.726098	-1.06135		2.14818	-2.6726	1.99914	3.96913	9.70189	9.50781		75.7717
9.51562	11.8893	11.0072	6.55852		3.2019	-3.35627	3.94861	0.221372	0.312114	0.267483		3.42327	-3.04416	4.21609	6.22584	9.51448	9.51562		74.3081
9.52344	11.678	10.5489	7.47598		1.8066	-2.87873	4.91564	0.518801	-0.029054	1.40694		2.3254	-2.90778	6.32258	7.33741	9.33401	9.52344		72.8986
9.53125	11.4704	10.1964	9.44497		-4.29267	-5.41632	2.29917	0.371915	-0.159767	2.12321		-3.92076	-5.57609	4.42238	8.12543	9.16177	9.53125		71.5534
9.53906	11.2679	9.92244	12.1145		-4.84453	-8.20066	-2.60102	0.166504	-0.1898	2.22676		-4.67803	-8.39046	-0.37426	9.61373	8.99884	9.53906		70.2809
9.54688	11.0723	9.6969	9.54973		2.57812	-7.09603	-1.02631	0.114706	-0.194614	1.91717		2.69282	-7.29064	0.890864	7.82294	8.84622	9.54688		69.089
9.55469	10.8848	9.49141	10.3951		6.09078	-6.23378	1.87051	0.30155	-0.127144	1.44461		6.39233	-6.36092	3.31512	9.60798	8.70486	9.55469		67.985
9.5625	10.7068	9.28076	12.2335		9.5388	-4.58178	3.11889	0.719342	0.259866	0.926421		10.2581	-4.32192	4.04531	11.8437	8.57575	9.5625		66.9766
9.57031	10.5397	9.04544	14.8241		12.7689	-2.02421	2.77232	1.05514	1.01398	0.651631		13.824	-1.01024	3.42395	14.2775	8.45996	9.57031		66.0723
9.57812	10.3851	8.77723	13.3637		10.7431	-1.29263	1.97009	1.08146	1.94806	0.793639		11.8246	0.655436	2.76373	12.161	8.35889	9.57812		65.2829
9.58594	10.2448	8.48361	10.5496		7.44304	-1.62116	0.565407	0.910733	2.57031	1.01897		8.35377	0.949156	1.58438	8.5555	8.27429	9.58594		64.6222
9.59375	10.1207	8.18629	7.74463		4.21302	-1.7481	-0.790491	0.814791	2.79194	1.11648		5.02781	1.04384	0.32599	5.14536	8.20819	9.59375		64.106
9.60156	10.0148	7.91453	5.87314		1.63133	-1.83497	-1.36	0.869313	2.73982	1.06787		2.50064	0.904851	-0.292128	2.67531	8.16265	9.60156		63.7503
9.60938	9.92896	7.69749	5.24019		0.569425	-1.85022	-1.39655	0.982373	2.49726	0.969123		1.5518	0.64704	-0.427425	1.73477	8.1395	9.60938		63.5695
9.61719	9.86474	7.55867	4.81092		0.195486	-1.79006	-1.1529	1.0792	2.27117	0.905963		1.27469	0.481108	-0.246934	1.38465	8.14009	9.61719		63.5741
9.625	9.82318	7.51298	4.80996		0.442988	-1.72807	-1.09625	1.17968	2.23999	0.983863		1.62267	0.511924	-0.112391	1.70521	8.16522	9.625		63.7704
9.63281	9.80489	7.56576	5.35002		0.883058	-1.71319	-1.32789	1.38158	2.38308	1.2121		2.26464	0.669885	-0.115791	2.36447	8.21511	9.63281		64.16
9.64062	9.81007	7.7131	6.21639		1.43307	-1.7766	-1.64686	1.70053	2.56609	1.44753		3.13361	0.789489	-0.199328	3.23767	8.28937	9.64062		64.74
9.64844	9.83849	7.94332	7.27552		2.42246	-1.68928	-1.76424	2.18176	2.7376	1.56705		4.60422	1.04832	-0.197192	4.72618	8.38707	9.64844		65.503
9.65625	9.88961	8.23942	8.50843		3.56068	-1.39107	-1.43467	2.8581	2.98411	1.58424		6.41878	1.59304	0.149562	6.6152	8.50685	9.65625		66.4385
9.66406	9.96264	8.58213	9.73725		4.36254	-1.04124	-1.05462	3.63016	3.27315	1.55684		7.9927	2.23191	0.50222	8.31366	8.64703	9.66406		67.5333
9.67188	10.0567	8.95303	10.7895		4.85726	-0.731441	-0.824931	4.35214	3.54562	1.49261		9.2094	2.81418	0.667675	9.6529	8.80571	9.67188		68.7726
9.67969	10.1708	9.33768	11.6435		5.25136	-0.418815	-0.507214	4.91033	3.76788	1.42432		10.1617	3.34907	0.917102	10.7386	8.981	9.67969		70.1416
9.6875	10.304	9.72785	11.5435		4.71883	-0.415362	-0.16731	5.3883	3.92859	1.34914		10.1071	3.51322	1.18183	10.7654	9.17101	9.6875		71.6256
9.69531	10.4557	10.1222	10.3526		3.09213	-0.501489	0.17001	5.83027	4.03884	1.3262		8.9224	3.53735	1.49621	9.71395	9.37401	9.69531		73.211
9.70312	10.625	10.5245	9.27895		1.55885	-0.605042	0.249279	6.24417	4.09546	1.34915		7.80302	3.49041	1.59843	8.69627	9.58837	9.70312		74.8852
9.71094	10.8113	10.9392	8.98281		0.849533	-0.459586	0.361141	6.66912	4.08341	1.44115		7.51865	3.62383	1.80229	8.53877	9.81247	9.71094		76.6354
9.71875	11.0137	11.3677	9.55162		0.906334	-0.249047	0.667578	7.17863	4.03784	1.64376		8.08496	3.7888	2.31134	9.22301	10.0447	9.71875		78.4488
9.72656	11.2313	11.8056	10.7739		1.53772	0.046067	0.988021	7.76102	3.97819	1.99092		9.29874	4.02426	2.97894	10.561	10.2832	9.72656		80.3118
9.73438	11.4629	12.2427	12.0411		2.02165	0.384386	1.28696	8.37398	4.02312	2.47372		10.3956	4.4075	3.76068	11.9012	10.5263	9.73438		82.2105
9.74219	11.7076	12.6653	13.1363		2.13602	0.677753	1.46757	9.04509	4.20723	3.13789		11.1811	4.88498	4.60545	13.0419	10.7722	9.74219		84.1311
9.75	11.9643	13.0588	14.0901		2.16497	0.910173	1.6235	9.5722	4.48777	3.80254		11.7372	5.39794	5.42605	14.0122	11.0193	9.75		86.061
9.75781	12.2319	13.4099	14.6162		2.00201	1.05678	1.97998	9.66293	4.79497	4.28926		11.6649	5.85174	6.26924	14.4782	11.2662	9.75781		87.9887
9.76562	12.5099	13.7085	14.537		1.4564	1.0291	2.29735	9.43749	5.00016	4.59997		10.8939	6.02926	6.89733	14.2338	11.5115	9.76562		89.9052
9.77344	12.7976	13.948	14.3368		1.2155	1.11402	2.49652	8.85707	5.21936	4.7978		10.0726	6.33338	7.29432	13.9562	11.7546	9.77344		91.8033
9.78125	13.0946	14.1251	14.4492		1.58891	1.27827	3.00258	7.85856	5.38061	5.13369		9.44747	6.65887	8.13626	14.1349	11.9946	9.78125		93.678
9.78906	13.4007	14.238	15.0268		1.70047	1.34659	3.86763	6.31875	6.09806	5.92339		8.01922	7.44465	9.79102	14.6831	12.2312	9.78906		95.5258
9.79688	13.716	14.2875	16.0967		1.45685	1.27488	4.70678	4.897	7.04274	6.89787		6.35385	8.31762	11.6046	15.6276	12.4642	9.79688		97.345
9.80469	14.0403	14.2778	16.311		1.18696	1.03282	5.2078	3.77195	6.90433	7.50164		4.9589	7.93715	12.7094	15.7835	12.6935	9.80469		99.1359
9.8125	14.3742	14.2188	15.3991		1.2079	0.678566	5.588	2.12404	5.99346	7.24794		3.33194	6.67203	12.8359	14.8452	12.9194	9.8125		100.901
9.82031	14.7179	14.1261	15.0399		1.33684	0.414176	6.00253	1.09517	4.75146	7.41714		2.43201	5.16564	13.4197	14.5838	13.1426	9.82031		102.643
9.82812	15.0721	14.0206	15.2562		1.43524	0.171949	6.37456	0.419995	3.59728	7.93211		1.85523	3.76923	14.3067	14.9107	13.3636	9.82812		104.37
9.83594	15.4374	13.9273	15.2013		1.40745	0.002748	6.79371	-0.316235	2.48909	7.87315		1.09122	2.49184	14.6669	14.917	13.5835	9.83594		106.087
9.84375	15.8145	13.8753	13.7884		1.23078	-0.144664	7.24751	-0.745565	1.24322	6.27033		0.485219	1.09855	13.5178	13.5711	13.8033	9.84375		107.804
9.85156	16.2037	13.8961	11.2342		0.893035	-0.367707	7.61786	-1.16216	0.391024	3.33725		-0.269128	0.023317	10.9551	10.9584	14.024	9.85156		109.527
9.85938	16.6056	14.0191	9.70171		0.368228	-0.683791	7.85028	-1.45784	-0.11552	1.07179		-1.08961	-0.799311	8.92206	9.02382	14.2466	9.85938		111.266
9.86719	17.0199	14.2652	10.1738		-0.135145	-1.03662	7.88738	-1.58332	-1.54552	0.146414		-1.71847	-2.58214	8.03379	8.61176	14.472	9.86719		113.026
9.875	17.4459	14.6426	12.4206		-0.455843	-1.42172	7.92268	-2.42767	-3.58476	0.502202		-2.88351	-5.00648	8.42489	10.2156	14.7004	9.875		114.81
9.88281	17.8825	15.147	14.275		-0.65264	-1.78869	8.03322	-3.75786	-4.6258	0.843258		-4.4105	-6.41449	8.87648	11.8064	14.9317	9.88281		116.617
9.89062	18.328	15.7652	15.2671		-0.835468	-2.16579	8.04858	-4.9744	-4.70275	0.786291		-5.80987	-6.86853	8.83487	12.609	15.1654	9.89062		118.442
9.89844	18.7802	16.4791	15.9214		-0.824252	-2.48748	8.00568	-6.0049	-4.46776	0.443536		-6.82915	-6.95524	8.44922	12.8997	15.4007	9.89844		120.28
9.90625	19.2367	17.2683	16.6343		-0.739952	-2.70702	8.06815	-6.82483	-4.3454	-0.138589		-7.56478	-7.05242	7.92956	13.0323	15.6364	9.90625		122.12
9.91406	19.695	18.1097	17.4485		-0.62042	-2.95571	8.14896	-7.52018	-4.40154	-0.880002		-8.1406	-7.35726	7.26896	13.1619	15.8712	9.91406		123.954
9.92188	20.1521	18.9784	18.578		-0.716303	-3.29407	8.20457	-7.93681	-5.32229	-1.70992		-8.65312	-8.61636	6.49465	13.8311	16.1034	9.92188		125.767
9.92969	20.6049	19.8474	19.8818		-0.990046	-3.74281	8.03901	-8.49309	-6.51475	-2.35098		-9.48313	-10.2576	5.68803	15.0831	16.3312	9.92969		127.546
9.9375	21.0502	20.6885	21.5903		-0.988124	-4.03978	7.68189	-8.74349	-9.03664	-2.67184		-9.73162	-13.0764	5.01005	17.0528	16.5526	9.9375		129.276
9.94531	21.4848	21.474	21.8522		-0.397892	-4.116	7.40512	-11.0028	-7.42886	-1.58963		-11.4006	-11.5449	5.81548	17.236	16.7655	9.94531		130.939
9.95312	21.9053	22.178	22.708		0.2824	-3.92563	7.28263	-12.1411	-7.46669	2.25058		-11.8587	-11.3923	9.53321	19.0078	16.9678	9.95312		132.518
9.96094	22.3085	22.777	25.5956		1.11179	-3.71704	7.12998	-10.2337	-13.8433	3.02108		-9.12187	-17.5604	10.1511	22.24	17.1574	9.96094		134
9.96875	22.6914	23.2526	29.0735		2.32736	-2.98483	7.10797	-7.10989	-19.7778	0.389695		-4.78252	-22.7627	7.49767	24.4382	17.3326	9.96875		135.368
9.97656	23.0512	23.5984	31.2491		3.19571	-1.99229	6.99787	-3.59928	-22.9821	-1.36531		-0.403563	-24.9743	5.63256	25.6048	17.4921	9.97656		136.613
9.98438	23.3857	23.8268	28.4917		4.31513	-0.826702	6.55462	-4.71621	-19.1655	5.90209		-0.40108	-19.9922	12.4567	23.5588	17.6351	9.98438		137.73
9.99219	23.6934	23.9713	25.4689		5.17321	0.695639	6.12807	-7.74756	-3.11497	15.2871		-2.57435	-2.41933	21.4152	21.7046	17.7615	9.99219		138.717
10	23.973	24.0817	22.4049		5.68892	2.21989	5.53547	-5.75756	3.89765	12.3386		-0.068645	6.11754	17.8741	18.8921	17.8718	10		139.579
10.0078	24.2234	24.2129	18.7903		5.90975	3.89048	4.82421	-9.87589	1.38356	2.26716		-3.96614	5.27405	7.09136	9.68676	17.9667	10.0078		140.32
10.0156	24.4436	24.4141	20.5782		6.161	5.65512	4.01661	-7.36948	-2.90031	-8.06133		-1.20848	2.75481	-4.04472	5.04075	18.0468	10.0156		140.946
10.0234	24.6321	24.7216	21.8347		6.10472	7.1487	2.83955	-5.16476	-3.92023	-10.1147		0.939955	3.22847	-7.27512	8.0146	18.1122	10.0234		141.457
10.0312	24.787	25.1575	22.1167		5.74319	8.5619	1.26141	-6.97462	-3.45635	-8.77517		-1.23143	5.10555	-7.51376	9.16732	18.1621	10.0312		141.846
10.0391	24.9062	25.7313	21.3848		4.99891	9.95723	-0.543776	-7.19974	-2.63689	-6.77212		-2.20083	7.32034	-7.3159	10.5808	18.1944	10.0391		142.098
10.0469	24.9872	26.4396	21.0279		4.17474	11.5836	-2.15177	-6.08106	-2.37263	-5.48855		-1.90633	9.21094	-7.64032	12.1182	18.2066	10.0469		142.193
10.0547	25.0274	27.2628	21.7532		2.50748	13.4893	-3.93685	-4.59484	-2.55372	-5.32025		-2.08736	10.9355	-9.25711	14.4788	18.1952	10.0547
10.0625	25.0237	28.1634	23.6026		-1.40864	14.7162	-6.22155	-3.98669	-2.78972	-5.79024		-5.39533	11.9265	-12.0118	17.7661	18.1563	10.0625
10.0703	24.9728	29.0848	25.6319		-6.56244	14.8192	-6.91305	-3.8564	-3.02991	-6.33547		-10.4188	11.7893	-13.2485	20.5685	18.0858	10.0703
10.0781	24.8712	29.9542	27.7759		-11.6912	15.1048	-3.5337	-3.99247	-3.12662	-6.63496		-15.6837	11.9782	-10.1687	22.2004	17.9792	10.0781
10.0859	24.7156	30.6868	32.1424		-16.8357	16.7668	0.349512	-4.39924	-2.81054	-6.55438		-21.2349	13.9562	-6.20487	26.1572	17.8325	10.0859
10.0938	24.5031	31.1933	36.8168		-19.4329	20.7864	3.01494	-4.86488	-2.22533	-6.21732		-24.2978	18.5611	-3.20238	30.7433	17.6422	10.0938
10.1016	24.2313	31.3912	42.5177		-22.812	24.5007	8.79589	-5.03646	-1.78023	-5.82703		-27.8485	22.7204	2.96887	36.0634	17.4053	10.1016
10.1094	23.8992	31.2208	47.5798		-30.8406	24.8955	6.85226	-4.64258	-1.4958	-5.50752		-35.4832	23.3996	1.34474	42.5254	17.1205	10.1094
10.1172	23.5073	30.6612	42.4686		-33.5385	11.3301	4.01	-4.22621	-1.25972	-5.23063		-37.7647	10.0704	-1.22063	39.1034	16.7878	10.1172
10.125	23.058	29.7383	35.7439		-28.4851	1.42254	7.43238	-3.97096	-1.02688	-4.74337		-32.4561	0.395657	2.689	32.5697	16.4095	10.125
10.1328	22.5554	28.5177	28.9242		-20.8108	-1.51372	10.4885	-3.61941	-0.87585	-4.14297		-24.4303	-2.38957	6.34552	25.3538	15.9897	10.1328
10.1406	22.0046	27.0861	17.3912		-5.75398	-4.64713	9.86007	-3.28406	-0.89459	-3.75142		-9.03804	-5.54172	6.10865	12.2357	15.5339	10.1406
10.1484	21.4114	25.5282	17.2879		6.58799	-4.12349	9.60354	-3.18107	-0.877743	-3.66738		3.40691	-5.00123	5.93615	8.47687	15.0484	10.1484
10.1562	20.7813	23.9089	21.4687		13.2281	-4.18848	8.71615	-3.31262	-0.609663	-3.80651		9.91549	-4.79814	4.90964	12.06	14.5396	10.1562
10.1641	20.1199	22.2707	22.9498		15.4906	-3.74385	7.10853	-3.73323	-0.161464	-4.03531		11.7574	-3.90531	3.07322	12.7645	14.0133	10.1641
10.1719	19.4326	20.6434	21.3335		13.7385	-3.74423	5.79888	-4.15027	0.244184	-4.26831		9.5882	-3.50004	1.53057	10.3212	13.4754	10.1719
10.1797	18.725	19.0541	17.5848		9.31393	-4.61857	4.89433	-4.09026	0.555158	-4.48332		5.22367	-4.06341	0.411015	6.63076	12.9311	10.1797
10.1875	18.0028	17.5288	14.9583		5.20112	-5.91534	4.5526	-3.59911	0.751548	-4.56376		1.60201	-5.16379	-0.011158	5.4066	12.3856	10.1875
10.1953	17.2715	16.0897	14.1058		2.18792	-7.16453	4.4053	-2.95231	0.869123	-4.45577		-0.764393	-6.29541	-0.050473	6.34185	11.8434	10.1953
10.2031	16.5366	14.7519	13.6481		0.337346	-7.74265	4.29356	-2.20622	0.927946	-4.14719		-1.86888	-6.8147	0.146375	7.06783	11.3087	10.2031
10.2109	15.8032	13.5238	12.7984		-0.113633	-7.73105	3.84181	-1.41178	0.995996	-3.78938		-1.52542	-6.73506	0.052427	6.90584	10.7848	10.2109
10.2188	15.076	12.4091	11.6635		0.415205	-7.31498	2.96648	-0.758603	1.01686	-3.53848		-0.343398	-6.29812	-0.571995	6.33335	10.275	10.2188
10.2266	14.3598	11.4081	10.5991		1.43876	-6.47343	2.20201	-0.393322	1.07526	-3.42538		1.04544	-5.39817	-1.22337	5.63293	9.78178	10.2266
10.2344	13.6585	10.5183	9.77399		2.25976	-5.43898	1.85928	-0.199906	1.17406	-3.39491		2.05985	-4.26492	-1.53563	4.97902	9.30761	10.2344
10.2422	12.9763	9.73435	9.16076		2.62264	-4.51434	1.75809	0.110085	1.27645	-3.41969		2.73273	-3.23789	-1.6616	4.55112	8.85439	10.2422
10.25	12.3166	9.04824	8.73129		2.81953	-3.71157	1.59838	0.76907	1.28924	-3.49502		3.5886	-2.42233	-1.89664	4.72684	8.42367	10.25
10.2578	11.6825	8.45007	8.34501		2.72386	-3.10883	1.48085	1.52235	1.14814	-3.46435		4.24621	-1.96069	-1.9835	5.08025	8.01662	10.2578
10.2656	11.0769	7.92872	8.03842		2.64637	-2.55994	1.53852	2.21405	0.96946	-3.2472		4.86042	-1.59048	-1.70868	5.39193	7.63407	10.2656
10.2734	10.5025	7.47265	7.81431		2.81422	-1.96139	1.5392	2.69067	0.793051	-2.92754		5.50489	-1.16834	-1.38834	5.79623	7.27657	10.2734
10.2812	9.96134	7.07077	7.66174		3.10772	-1.40522	1.34827	2.93186	0.66508	-2.62983		6.03958	-0.74014	-1.28157	6.21826	6.94448	10.2812
10.2891	9.45555	6.71322	7.28029		3.24397	-0.976078	0.89938	2.9145	0.568569	-2.33138		6.15847	-0.407509	-1.432	6.33588	6.63801	10.2891
10.2969	8.9869	6.39194	6.87258		3.41099	-0.734718	0.345207	2.65069	0.563053	-1.99725		6.06167	-0.171665	-1.65204	6.28511	6.35729	10.2969
10.3047	8.55697	6.1008	6.48915		3.62757	-0.59739	-0.141789	2.18199	0.639952	-1.65088		5.80956	0.042562	-1.79267	6.08001	6.10242	10.3047
10.3125	8.16713	5.83544	6.03354		3.65658	-0.610097	-0.462457	1.67161	0.743506	-1.39005		5.32819	0.133409	-1.85251	5.64262	5.87346	10.3125
10.3203	7.81857	5.59275	5.58732		3.41597	-0.785989	-0.66219	1.31253	0.865051	-1.26875		4.7285	0.079062	-1.93093	5.10818	5.67049	10.3203
10.3281	7.51229	5.37041	5.37813		3.16171	-1.0897	-0.922109	1.11309	0.887385	-1.27211		4.2748	-0.20232	-2.19422	4.80931	5.49354	10.3281
10.3359	7.24906	5.16639	5.36826		3.02436	-1.37542	-1.23203	0.980257	0.842967	-1.28773		4.00461	-0.532458	-2.51976	4.76126	5.3426	10.3359
10.3438	7.02948	4.97897	5.28057		2.90997	-1.57611	-1.51305	0.871482	0.699575	-1.20263		3.78145	-0.876538	-2.71568	4.73736	5.21762	10.3438
10.3516	6.85396	4.80708	5.11282		2.72195	-1.75645	-1.78276	0.839058	0.581039	-0.980396		3.561	-1.17541	-2.76316	4.65805	5.11848	10.3516
10.3594	6.72275	4.65063	5.05395		2.55963	-1.94671	-2.0362	0.911276	0.414867	-0.744487		3.4709	-1.53184	-2.78068	4.70382	5.04502	10.3594
10.3672	6.63593	4.51078	5.13511		2.39612	-2.13914	-2.19052	1.07433	0.246078	-0.583793		3.47045	-1.89306	-2.77432	4.82955	4.99704	10.3672
10.375	6.59344	4.39037	5.11954		2.0892	-2.32145	-2.14433	1.24463	0.10241	-0.460802		3.33383	-2.21904	-2.60514	4.77758	4.9743	10.375
10.3828	6.59505	4.29437	4.88831		1.69966	-2.49748	-1.93105	1.26009	0.017523	-0.330755		2.95974	-2.47996	-2.26181	4.47505	4.97656	10.3828
10.3906	6.64043	4.23001	4.49153		1.3749	-2.54753	-1.69618	1.12667	-0.029192	-0.145085		2.50157	-2.57672	-1.84127	4.03579	5.00352	10.3906
10.3984	6.72902	4.20641	4.09592		0.920519	-2.49321	-1.50592	1.03758	-0.0826	0.026637		1.9581	-2.57581	-1.47928	3.5577	5.05484	10.3984
10.4062	6.8601	4.23357	3.82174		0.447356	-2.5269	-1.48607	0.831049	-0.116765	0.17028		1.27841	-2.64366	-1.31579	3.21785	5.1301	10.4062
10.4141	7.0327	4.32119	3.69997		0.324911	-2.58252	-1.5576	0.540838	-0.104382	0.375506		0.865749	-2.68691	-1.18209	3.06044	5.22872	10.4141
10.4219	7.24557	4.47757	3.64624		0.270599	-2.66315	-1.4266	0.184937	-0.028435	0.583708		0.455536	-2.69158	-0.842889	2.85703	5.34997	10.4219
10.4297	7.49713	4.70882	3.9214		0.10433	-2.82716	-1.14307	-0.420596	0.134291	0.749783		-0.316266	-2.69286	-0.393288	2.73975	5.49289	10.4297
10.4375	7.78552	5.01837	4.54129		-0.120881	-2.98256	-0.777454	-1.08224	0.309776	0.924538		-1.20312	-2.67278	0.147084	2.93477	5.65633	10.4375
10.4453	8.10852	5.40711	5.07412		-0.577999	-2.9863	-0.420449	-1.61036	0.455677	1.10137		-2.18836	-2.53062	0.680924	3.41418	5.83886	10.4453
10.4531	8.46363	5.87404	5.72681		-1.08821	-2.93934	-0.152516	-2.15796	0.530814	1.32789		-3.24616	-2.40853	1.17537	4.20952	6.03883	10.4531
10.4609	8.84805	6.41689	6.34091		-1.22166	-2.76117	-0.046211	-2.85576	0.545466	1.60545		-4.07742	-2.21571	1.55924	4.8955	6.25435	10.4609
10.4688	9.25874	7.03264	6.77655		-0.920777	-2.53224	-0.053096	-3.63008	0.582525	1.77269		-4.55086	-1.94971	1.7196	5.24106	6.4834	10.4688
10.4766	9.69241	7.71761	7.18068		-0.337757	-2.24931	-0.141159	-4.5476	0.613754	1.72341		-4.88535	-1.63556	1.58225	5.38936	6.72377	10.4766
10.4844	10.1455	8.467	7.86366		0.251534	-1.96552	-0.264179	-5.54971	0.637748	1.7853		-5.29817	-1.32777	1.52112	5.66987	6.97316	10.4844
10.4922	10.6144	9.27434	8.70776		0.735967	-1.78696	-0.420524	-6.39296	0.574075	2.02305		-5.65699	-1.21289	1.60252	6.00339	7.22913	10.4922
10.5	11.0949	10.1311	9.70453		0.839503	-1.59109	-0.413755	-7.48758	0.574219	2.31595		-6.64808	-1.01688	1.90219	6.98923	7.48914	10.5
10.5078	11.5832	11.0269	10.7679		0.923284	-1.26907	-0.285851	-8.88063	0.6788	2.19373		-7.95735	-0.590273	1.90788	8.20414	7.75053	10.5078
10.5156	12.0748	11.9498	11.841		1.63696	-0.663591	-0.163534	-9.92449	0.983452	1.3722		-8.28753	0.319861	1.20867	8.38131	8.01064	10.5156
10.5234	12.5654	12.8869	13.0976		2.35668	0.18953	-0.016945	-10.5401	1.94169	0.583849		-8.18338	2.13122	0.566904	8.47533	8.26679	10.5234
10.5312	13.0508	13.8254	15.1929		2.85469	1.07482	0.019486	-11.5056	3.87718	-0.17069		-8.65088	4.952	-0.151204	9.9691	8.51635	10.5312
10.5391	13.5266	14.7545	17.8882		2.93342	1.76145	-0.274346	-13.2963	5.59763	-0.915475		-10.3629	7.35909	-1.18982	12.7656	8.75674	10.5391
10.5469	13.9889	15.6698	21.8504		2.83023	2.32195	-0.602884	-14.8652	10.1106	-2.42265		-12.035	12.4326	-3.02553	17.566	8.98561	10.5469
10.5547	14.4341	16.5791	19.4145		2.35438	2.42509	-0.964249	-11.6204	10.6873	-1.88365		-9.26599	13.1124	-2.8479	16.3065	9.20101	10.5547
10.5625	14.8589	17.5028	9.98409		1.85731	2.88035	-0.676469	-3.9829	3.14753	4.04464		-2.12559	6.02788	3.36817	7.22482	9.40155	10.5625
10.5703	15.2606	18.462	7.0075		1.15583	2.47919	-1.14944	-3.44019	0.003056	2.11898		-2.28437	2.48225	0.969546	3.50997	9.58623	10.5703
10.5781	15.636	19.4588	9.93022		1.26118	4.68661	-0.204915	-2.93171	-3.67451	-1.90629		-1.67053	1.0121	-2.11121	2.87615	9.75399	10.5781
10.5859	15.9814	20.4616	10.465		1.02315	5.09195	-3.68849	-3.79879	1.24226	-0.890446		-2.77564	6.33422	-4.57894	8.29416	9.9034	10.5859
10.5938	16.2927	21.4074	34.0559		8.84392	8.20272	9.08156	-2.14146	-17.1603	-7.7659		6.70246	-8.95757	1.31566	11.2646	10.0326	10.5938
10.6016	16.5659	22.2222	35.6821		6.32339	0.896817	13.6642	-11.4351	-1.57736	-17.0607		-5.11168	-0.680542	-3.39646	6.17482	10.1395	10.6016
10.6094	16.798	22.8509	23.3496		-2.75277	-1.29778	0.773495	-9.45122	16.646	-6.48159		-12.204	15.3482	-5.70809	20.4227	10.2218	10.6094
10.6172	16.9871	23.2658	18.0874		-5.74533	-0.532712	1.83519	3.30353	-10.8213	4.09513		-2.4418	-11.354	5.93032	13.0401	10.2776	10.6172
10.625	17.1325	23.4528	33.5582		-8.84383	1.5456	5.56019	-1.59222	-22.367	5.1077		-10.436	-20.8214	10.6679	25.6173	10.3053	10.625
10.6328	17.2338	23.4045	28.4832		-4.00532	3.14236	-1.88754	-8.30192	-21.2984	2.98788		-12.3072	-18.156	1.10034	21.9618	10.3039	10.6328
10.6406	17.2919	23.1288	27.0007		3.13679	4.08819	-4.15843	-10.1827	-16.5759	-6.07122		-7.04591	-12.4877	-10.2296	17.6135	10.2735	10.6406
10.6484	17.3086	22.6522	23.2494		7.47413	4.37022	-2.42167	1.46278	-1.54397	-14.0996		8.9369	2.82625	-16.5213	18.995	10.2153	10.6484
10.6562	17.2865	22.0124	13.5032		8.04067	3.73075	-2.03282	1.94744	3.43403	-1.96326		9.98811	7.16478	-3.99608	12.9254	10.1312	10.6562
10.6641	17.2288	21.2442	19.1989		5.60444	2.69459	-3.96266	0.448194	-5.67424	10.3651		6.05263	-2.97965	6.4024	9.30072	10.0236	10.6641
10.6719	17.1386	20.3718	26.5713		4.16563	1.83806	-4.25424	0.997473	-13.6024	15.0896		5.1631	-11.7643	10.8353	16.8066	9.8956	10.6719
10.6797	17.0195	19.4151	22.5433		2.71439	0.993424	-2.99977	4.76721	-8.70059	15.4695		7.4816	-7.70717	12.4698	16.4581	9.75028	10.6797
10.6875	16.8754	18.401	15.4146		1.62329	0.507121	-4.0955	6.80685	1.68702	8.44878		8.43014	2.19414	4.35328	9.7382	9.59126	10.6875
10.6953	16.7107	17.3629	15.8038		1.23115	0.361973	-4.86637	2.29464	6.21852	8.49005		3.52579	6.58049	3.62367	8.2985	9.42253	10.6953
10.7031	16.5299	16.3331	17.6957		0.660612	0.055951	-5.19822	-1.73626	5.207	11.1808		-1.07565	5.26295	5.98257	8.04032	9.24825	10.7031
10.7109	16.3374	15.3412	15.2842		-0.250975	-0.514974	-5.50354	-1.77811	0.975333	9.53766		-2.02909	0.460359	4.03412	4.53908	9.0725	10.7109
10.7188	16.1376	14.416	12.7215		-1.34169	-1.1849	-5.59659	-1.03717	-1.51329	6.59523		-2.37887	-2.69818	0.998641	3.73316	8.89919	10.7188
10.7266	15.9349	13.5845	9.87528		-2.37613	-1.69541	-5.45516	-0.195897	-2.42006	2.77636		-2.57203	-4.11547	-2.6788	5.54332	8.73189	10.7266
10.7344	15.7332	12.8676	8.31284		-3.15197	-2.01122	-5.04924	-0.009375	-0.669759	1.91625		-3.16134	-2.68098	-3.13299	5.1959	8.57377	10.7344
10.7422	15.536	12.2741	9.73036		-3.32129	-2.14412	-4.39743	0.542764	1.80902	3.3172		-2.77852	-0.335095	-1.08024	2.9999	8.42764	10.7422
10.75	15.3462	11.8009	12.171		-3.27257	-2.24482	-3.78894	1.39352	4.22945	4.98485		-1.87904	1.98463	1.19592	2.98325	8.29594	10.75
10.7578	15.1662	11.4367	13.8953		-3.10379	-2.33995	-3.60807	1.81304	6.04023	5.8351		-1.29075	3.70028	2.22703	4.50752	8.18065	10.7578
10.7656	14.9982	11.1708	14.5631		-2.89149	-2.44028	-3.36976	1.13765	7.18826	6.10062		-1.75384	4.74798	2.73086	5.75125	8.08336	10.7656
10.7734	14.8439	10.9983	10.0675		-2.56588	-2.52737	-2.90264	-1.06488	1.62912	5.08188		-3.63075	-0.898254	2.17924	4.32878	8.00525	10.7734
10.7812	14.7051	10.9199	7.36261		-2.18637	-2.57539	-2.61866	-0.590322	-0.1035	3.02953		-2.77669	-2.67889	0.410864	3.88012	7.94725	10.7812	PASE 2.2
10.7891	14.583	10.9344	7.06732		-1.82188	-2.60913	-2.48456	2.68305	-0.145557	1.40035		0.861171	-2.75469	-1.08422	3.08309	7.9099	10.7891		ω	Σω	t (seg)
10.7969	14.4784	11.0316	9.65844		-1.57934	-2.54403	-2.46595	5.75318	0.318684	0.447467		4.17384	-2.22534	-2.01848	5.1427	7.89343	10.7969		61.6477	9799.88	0.9375
10.8047	14.3914	11.1915	11.1896		-1.55663	-2.38373	-2.56929	6.77876	2.84867	-0.159486		5.22213	0.464945	-2.72878	5.91041	7.89767	10.8047		61.6808
10.8125	14.3216	11.3876	12.6506		-1.72902	-2.07571	-2.69488	3.88522	7.93358	-0.129892		2.1562	5.85788	-2.82477	6.85152	7.92219	10.8125		61.8723
10.8203	14.2683	11.5943	17.903		-1.91343	-1.64923	-2.75599	-0.787956	14.0712	1.41907		-2.70138	12.422	-1.33692	12.7824	7.96637	10.8203		62.2173
10.8281	14.2309	11.7945	18.2503		-2.04124	-1.08915	-2.84582	-4.74397	13.646	1.98359		-6.78521	12.5569	-0.86223	14.2989	8.02967	10.8281		62.7117
10.8359	14.2089	11.9866	9.89951		-1.99569	-0.373141	-3.05831	-3.56421	4.52678	2.36656		-5.5599	4.15364	-0.691743	6.97451	8.1118	10.8359		63.3532
10.8438	14.2017	12.1812	8.00649		-1.84037	0.382754	-3.50804	-0.529656	-0.056843	3.99117		-2.37002	0.325911	0.483137	2.44063	8.21276	10.8438		64.1416
10.8516	14.2086	12.3892	10.6836		-1.63117	1.15443	-4.12528	0.179394	-3.5856	4.93144		-1.45178	-2.43117	0.806151	2.94416	8.33249	10.8516		65.0767
10.8594	14.2286	12.6136	12.3677		-1.34178	1.94513	-4.76151	0.425432	-5.88804	3.85772		-0.916351	-3.94291	-0.903784	4.14766	8.4706	10.8594		66.1554
10.8672	14.2603	12.8505	13.6734		-1.02374	2.73344	-5.44439	1.67194	-6.78458	2.71359		0.648199	-4.05114	-2.73081	4.92841	8.62626	10.8672		67.3711
10.875	14.3021	13.0945	14.1664		-0.735231	3.43066	-6.18464	2.82431	-5.96793	2.48845		2.08908	-2.53727	-3.69619	4.94609	8.79819	10.875		68.7139
10.8828	14.3522	13.3418	15.0985		-0.609524	4.10193	-6.72296	3.41517	-5.58247	3.00072		2.80564	-1.48055	-3.72224	4.89068	8.98478	10.8828		70.1711
10.8906	14.4091	13.5928	14.802		-0.707529	4.77717	-7.07855	3.50436	-3.98454	3.27004		2.79683	0.792634	-3.80851	4.79117	9.18401	10.8906		71.7271
10.8984	14.471	13.8527	14.3249		-0.670143	5.52236	-7.3524	3.30029	-2.26166	3.17111		2.63015	3.2607	-4.18129	5.91887	9.39351	10.8984		73.3633
10.9062	14.5362	14.1308	14.1002		-0.328164	6.20989	-7.5941	3.18293	-0.828712	2.74625		2.85477	5.38118	-4.84785	7.78514	9.61053	10.9062		75.0582
10.9141	14.6032	14.4383	13.9827		-0.036435	6.65698	-7.71447	3.02307	0.203508	2.28187		2.98663	6.86049	-5.4326	9.24659	9.83204	10.9141		76.7882
10.9219	14.6703	14.7865	13.5391		0.179946	6.90249	-7.62518	2.59121	0.748014	1.81748		2.77116	7.6505	-5.80769	9.99694	10.0548	10.9219		78.5281
10.9297	14.7356	15.1844	12.9192		0.640637	7.14252	-7.40723	2.03109	0.771178	1.44521		2.67172	7.9137	-5.96202	10.2621	10.2756	10.9297		80.2521
10.9375	14.7974	15.636	12.7001		0.906115	7.35517	-7.42579	1.73876	0.372491	1.31063		2.64487	7.72766	-6.11517	10.2033	10.4909	10.9375		81.9342
10.9453	14.8535	16.1377	13.1505		0.817982	7.53618	-7.95802	1.72465	-0.315991	1.26125		2.54263	7.22019	-6.69677	10.1707	10.6976	10.9453		83.5482
10.9531	14.9019	16.6758	14.1317		1.39828	7.85939	-8.3386	1.91148	-1.15524	1.30734		3.30977	6.70415	-7.03126	10.2635	10.8922	10.9531		85.0678
10.9609	14.9402	17.2266	15.2825		2.35776	8.0996	-8.48357	2.32723	-1.89113	1.42177		4.68499	6.20847	-7.0618	10.5054	11.0712	10.9609		86.4662
10.9688	14.9659	17.7573	16.4982		3.28654	7.77287	-9.19741	2.94958	-2.3032	1.4566		6.23612	5.46967	-7.74081	11.3458	11.2313	10.9688		87.7165
10.9766	14.9769	18.228	17.7361		5.0759	7.06605	-10.0365	3.48691	-2.39625	1.39073		8.56281	4.66981	-8.64579	13.0337	11.3689	10.9766		88.7913
10.9844	14.9708	18.5946	19.6788		8.59665	6.16162	-10.8242	3.76147	-2.17637	1.33108		12.3581	3.98526	-9.49311	16.0849	11.4806	10.9844		89.6638
10.9922	14.9457	18.8124	22.6118		12.986	5.13023	-11.6371	3.86185	-1.73888	1.31773		16.8478	3.39135	-10.3194	20.0459	11.5632	10.9922		90.3088
11	14.9003	18.8426	25.1309		17.3425	3.59361	-11.0043	3.88542	-1.21406	1.32145		21.2279	2.37955	-9.68284	23.453	11.6139	11		90.7048
11.0078	14.8338	18.6602	27.445		21.6998	1.02857	-8.07089	3.97316	-0.826315	1.32861		25.6729	0.202255	-6.74228	26.5443	11.6308	11.0078		90.8363
11.0156	14.7463	18.2631	26.348		21.6547	-1.43117	-4.10519	4.00671	-0.679735	1.2812		25.6615	-2.11091	-2.82399	25.9025	11.6128	11.0156		90.6961
11.0234	14.6392	17.6762	22.2454		17.8166	-2.7491	-1.43516	3.91439	-0.700294	1.22472		21.731	-3.44939	-0.210438	22.0041	11.5604	11.0234		90.287
11.0312	14.5146	16.9497	16.8934		12.5091	-2.57932	1.13144	3.82691	-0.778401	1.15022		16.336	-3.35773	2.28166	16.8328	11.4751	11.0312		89.6206
11.0391	14.3753	16.1483	11.1985		5.9011	-2.29676	3.63368	3.66841	-0.852351	1.0043		9.56952	-3.14911	4.63797	11.0907	11.3593	11.0391		88.7159
11.0469	14.2244	15.337	9.36301		2.0753	-2.70212	4.56848	3.45337	-0.899905	0.829981		5.52867	-3.60202	5.39846	8.5255	11.2159	11.0469		87.5959
11.0547	14.0648	14.5679	9.82718		-0.581203	-3.61109	5.3239	3.14797	-0.958116	0.717881		2.56677	-4.56921	6.04178	7.99807	11.0479	11.0547		86.2839
11.0625	13.8991	13.8756	10.8918		-2.44977	-4.56827	5.87259	2.77404	-1.05956	0.73339		0.324265	-5.62783	6.60598	8.68427	10.8582	11.0625		84.8023
11.0703	13.7295	13.2778	11.135		-2.78067	-5.30527	5.76847	2.37418	-1.25182	0.862375		-0.406486	-6.55709	6.63085	9.33428	10.6494	11.0703		83.1718
11.0781	13.5578	12.7801	10.7935		-2.09555	-5.57868	5.38678	2.00125	-1.5654	1.07917		-0.094298	-7.14408	6.46595	9.63615	10.424	11.0781		81.4112
11.0859	13.3856	12.3789	10.5872		-0.593555	-5.71307	4.99831	1.78015	-1.90236	1.43225		1.18659	-7.61543	6.43056	10.0377	10.1842	11.0859		79.5386
11.0938	13.2144	12.0631	10.2346		-0.404018	-5.19631	4.54419	1.70853	-2.21824	1.78371		1.30452	-7.41455	6.3279	9.83461	9.93232	11.0938		77.5714
11.1016	13.0453	11.8151	12.2614		4.89041	-6.23128	4.24216	1.544	-2.13988	1.94109		6.43441	-8.37116	6.18325	12.2356	9.67052	11.1016		75.5268
11.1094	12.8791	11.6141	14.9155		8.99589	-5.75364	5.93695	1.33347	-1.47206	1.82533		10.3294	-7.2257	7.76229	14.804	9.4011	11.1094		73.4226
11.1172	12.7167	11.4409	13.4811		5.59982	-6.88827	7.22938	1.39301	-0.312723	1.44663		6.99283	-7.20099	8.67601	13.2675	9.12658	11.1172		71.2786
11.125	12.5591	11.2835	12.0844		5.10371	-6.60421	4.98259	1.8697	1.10361	0.934903		6.97341	-5.5006	5.91749	10.6725	8.84985	11.125		69.1173
11.1328	12.4072	11.1361	11.3652		4.27849	-6.04574	2.75896	2.50467	2.35526	0.401397		6.78316	-3.69048	3.16036	8.34379	8.57409	11.1328		66.9637
11.1406	12.2619	10.9973	10.9867		1.96542	-5.09694	3.50958	2.95954	3.38114	-0.047834		4.92496	-1.7158	3.46174	6.25962	8.3027	11.1406		64.8441
11.1484	12.1241	10.8672	11.1717		-0.438783	-4.87663	3.60911	2.98155	4.10064	-0.438509		2.54277	-0.775991	3.1706	4.13769	8.03905	11.1484		62.785
11.1562	11.9946	10.7464	10.9168		-1.62584	-4.92213	2.12612	2.59818	4.56166	-0.824341		0.972334	-0.360468	1.30178	1.66433	7.7863	11.1562		60.811
11.1641	11.8741	10.6364	10.5517		-1.10084	-4.83512	1.44158	2.12059	4.81527	-1.15826		1.01975	-0.019858	0.283314	1.05856	7.54727	11.1641		58.9442
11.1719	11.763	10.5389	10.4349		0.430487	-4.71475	1.62993	1.75576	4.93619	-1.41851		2.18625	0.221441	0.211415	2.20758	7.32428	11.1719		57.2026
11.1797	11.6619	10.4557	10.5497		1.6824	-4.5307	1.66882	1.57832	4.9452	-1.61603		3.26072	0.414497	0.052787	3.28738	7.11909	11.1797		55.6001
11.1875	11.5711	10.3887	10.6514		2.50856	-4.31696	1.50758	1.64144	4.89118	-1.71178		4.15	0.574226	-0.204196	4.19451	6.93302	11.1875		54.1469
11.1953	11.4907	10.3398	10.5552		2.704	-4.06022	1.56198	1.89596	4.79279	-1.71822		4.59996	0.732562	-0.156234	4.66054	6.767	11.1953		52.8503
11.2031	11.421	10.3118	10.4436		2.63158	-3.88264	1.69147	2.16212	4.70495	-1.72438		4.79369	0.822315	-0.032909	4.86382	6.62171	11.2031		51.7156
11.2109	11.362	10.3082	10.3693		2.62606	-3.7357	1.74665	2.38485	4.60701	-1.76694		5.0109	0.871316	-0.020288	5.08613	6.4976	11.2109		50.7463
11.2188	11.3136	10.3328	10.0607		2.25491	-3.55003	1.76859	2.55053	4.49572	-1.87494		4.80544	0.945691	-0.106348	4.89876	6.39496	11.2188		49.9446
11.2266	11.2756	10.3894	9.78466		1.82981	-3.3205	1.87621	2.72345	4.41099	-1.99467		4.55325	1.09049	-0.11846	4.68352	6.31393	11.2266		49.3118
11.2344	11.2479	10.4807	9.62264		1.24162	-3.08632	2.09395	2.95108	4.40517	-2.06932		4.1927	1.31886	0.024635	4.3953	6.25451	11.2344		48.8478
11.2422	11.2299	10.6072	9.68996		0.5176	-3.00705	2.21205	3.34798	4.41647	-2.08488		3.86558	1.40942	0.127162	4.11647	6.21655	11.2422		48.5513
11.25	11.2213	10.7667	9.92536		-0.054676	-2.99484	2.25965	3.7974	4.40191	-2.07663		3.74272	1.40706	0.183025	4.00266	6.19971	11.25		48.4197
11.2578	11.2212	10.9539	10.3286		-0.552641	-2.99622	2.44231	4.25475	4.36328	-2.03059		3.70211	1.36706	0.411718	3.96787	6.20347	11.2578		48.4491
11.2656	11.2289	11.1605	10.9568		-0.928261	-3.05626	2.78992	4.78386	4.30329	-1.92319		3.8556	1.24704	0.866729	4.14391	6.22711	11.2656		48.6337
11.2734	11.2435	11.3763	11.6735		-1.24967	-3.01089	3.32239	5.30334	4.2439	-1.76873		4.05367	1.23301	1.55366	4.51291	6.26971	11.2734		48.9664
11.2812	11.2641	11.5905	12.6512		-1.94074	-3.34966	3.69668	5.81205	4.1259	-1.5697		3.87131	0.776234	2.12698	4.48482	6.33015	11.2812		49.4385
11.2891	11.29	11.7938	12.9873		-2.32322	-3.5944	3.40003	6.25187	3.96508	-1.32726		3.92865	0.37068	2.07277	4.45736	6.40715	11.2891		50.0398
11.2969	11.3203	11.9798	12.7157		-1.68906	-3.72794	2.96152	6.58469	3.77073	-1.07589		4.89562	0.042789	1.88563	5.24639	6.49924	11.2969		50.7591
11.3047	11.3545	12.1455	12.5516		-0.688386	-3.73832	2.95722	6.8153	3.56423	-0.829002		6.12692	-0.174087	2.12821	6.48835	6.60483	11.3047		51.5837
11.3125	11.392	12.2907	12.6313		0.064056	-3.65251	3.30133	6.93448	3.31785	-0.557402		6.99854	-0.334653	2.74393	7.52467	6.72219	11.3125		52.5003
11.3203	11.4326	12.4173	12.6809		0.570966	-3.5498	3.59152	6.93835	3.08242	-0.319773		7.50931	-0.467376	3.27175	8.20442	6.8496	11.3203		53.4954
11.3281	11.476	12.5284	12.6314		0.805084	-3.44223	3.84256	6.84297	2.84243	-0.052726		7.64805	-0.599805	3.78984	8.5566	6.9854	11.3281		54.556
11.3359	11.5221	12.6278	12.4508		0.663572	-3.34768	4.0246	6.67349	2.61381	0.313802		7.33707	-0.733868	4.3384	8.55528	7.12803	11.3359		55.6699
11.3438	11.5709	12.7195	12.1831		0.30709	-3.19083	4.12869	6.48335	2.39187	0.795413		6.79044	-0.798966	4.9241	8.42587	7.27606	11.3438		56.826
11.3516	11.6223	12.807	11.9874		-0.216038	-3.00012	4.23138	6.26912	2.18403	1.45347		6.05308	-0.816089	5.68485	8.34405	7.42818	11.3516		58.0141
11.3594	11.6767	12.8917	12.0694		-0.813467	-2.93237	4.33631	6.08442	1.99723	2.20197		5.27095	-0.935141	6.53828	8.45024	7.58322	11.3594		59.2249
11.3672	11.734	12.9724	12.452		-1.57563	-2.98046	4.29584	6.07942	1.85144	2.91387		4.50379	-1.12902	7.20972	8.57548	7.74007	11.3672		60.4499
11.375	11.7945	13.0456	12.837		-2.14761	-3.0333	4.10895	6.16319	1.6817	3.5252		4.01558	-1.3516	7.63416	8.7311	7.89771	11.375		61.6811
11.3828	11.8586	13.1058	13.2369		-2.3943	-3.13505	3.91216	6.29917	1.4559	4.14746		3.90488	-1.67915	8.05962	9.11181	8.05521	11.3828		62.9112
11.3906	11.9265	13.1466	13.5552		-2.3001	-3.31691	3.63328	6.35142	1.24054	4.91188		4.05131	-2.07637	8.54516	9.68216	8.21172	11.3906		64.1336
11.3984	11.9989	13.1623	13.4821		-1.76771	-3.35943	3.30147	5.88921	1.08146	5.96401		4.1215	-2.27797	9.26548	10.3935	8.3665	11.3984		65.3424
11.4062	12.0763	13.1479	13.2968		-1.06378	-3.23574	3.15412	4.91495	0.898639	7.06667		3.85117	-2.33711	10.2208	11.1695	8.51896	11.4062		66.533
11.4141	12.1595	13.0995	13.4602		-0.468244	-3.04767	3.08773	3.74909	0.840814	8.24527		3.28085	-2.20686	11.333	12.003	8.66867	11.4141		67.7023
11.4219	12.2495	13.0143	13.8536		-0.183643	-2.72374	2.92904	2.62356	1.05523	9.43493		2.43992	-1.66851	12.364	12.7124	8.8155	11.4219		68.849
11.4297	12.3472	12.8916	14.3249		-0.062642	-2.39049	2.75687	1.70337	1.38825	10.4468		1.64073	-1.00224	13.2037	13.3429	8.95958	11.4297		69.9743
11.4375	12.4538	12.7335	14.3811		0.167014	-2.18774	2.62587	1.37404	1.64473	10.7476		1.54106	-0.543016	13.3735	13.4729	9.10143	11.4375		71.0821
11.4453	12.5708	12.5473	14.092		0.074031	-2.14755	2.59274	1.94331	0.892777	10.5091		2.01734	-1.25477	13.1019	13.3155	9.24193	11.4453		72.1795
11.4531	12.6995	12.3453	13.4717		-0.162355	-2.1859	2.48598	2.79631	-0.38238	9.75745		2.63396	-2.56828	12.2434	12.7842	9.38239	11.4531		73.2764
11.4609	12.8417	12.1451	11.6157		-0.128218	-2.21103	2.25063	2.32916	-0.466562	8.11772		2.20094	-2.6776	10.3683	10.9324	9.52443	11.4609		74.3858
11.4688	12.999	11.9666	9.82978		0.236548	-2.2113	2.04962	-0.220419	1.05023	6.72028		0.016129	-1.16107	8.7699	8.84644	9.66998	11.4688		75.5225
11.4766	13.173	11.8279	10.1293		0.725062	-2.23725	1.93395	-2.33223	2.34841	6.26374		-1.60717	0.11116	8.19769	8.35449	9.82107	11.4766		76.7026
11.4844	13.365	11.7423	10.7049		1.28181	-2.17188	1.92678	-3.31013	2.63102	6.23206		-2.02832	0.459146	8.15884	8.41971	9.97972	11.4844		77.9416
11.4922	13.576	11.7172	11.0046		1.68808	-2.12843	2.00188	-3.72787	2.63011	6.1159		-2.03979	0.501679	8.11778	8.38515	10.1478	11.4922		79.2546
11.5	13.8069	11.7559	11.1062		1.59622	-2.15327	1.92334	-4.41843	2.1097	6.08102		-2.82221	-0.043574	8.00435	8.48743	10.3272	11.5		80.6553
11.5078	14.0582	11.8586	11.3928		1.23693	-2.24174	1.63777	-5.42401	1.21029	6.23657		-4.18708	-1.03146	7.87434	8.97779	10.5194	11.5078		82.1562
11.5156	14.3303	12.0233	11.8897		0.970194	-2.24441	1.52246	-6.70413	1.05542	5.92522		-5.73394	-1.18899	7.44768	9.47415	10.7258	11.5156		83.7687
11.5234	14.6233	12.2463	12.038		1.0804	-2.11985	1.65879	-7.87875	1.5453	4.36263		-6.79835	-0.574554	6.02141	9.09973	10.9479	11.5234		85.5029
11.5312	14.9369	12.5228	11.8185		1.38031	-2.0535	1.59613	-8.47396	1.25892	2.31432		-7.09365	-0.794584	3.91045	8.13897	11.1866	11.5312		87.3677
11.5391	15.2707	12.8468	12.0677		1.77039	-2.1461	1.40683	-8.86256	-0.530156	1.13079		-7.09216	-2.67626	2.53762	7.99379	11.4431	11.5391		89.3707
11.5469	15.6241	13.2101	12.9192		2.38676	-2.22992	1.24644	-9.22488	-1.82273	0.611136		-6.83812	-4.05265	1.85757	8.16299	11.718	11.5469		91.5172
11.5547	15.996	13.6026	13.9079		2.82357	-2.28531	1.07743	-9.89166	-2.13273	0.005255		-7.06809	-4.41804	1.08269	8.40531	12.0116	11.5547		93.8104
11.5625	16.3854	14.0134	14.697		2.98287	-2.37466	0.918375	-10.5366	-2.22551	-0.36614		-7.55371	-4.60018	0.552235	8.86144	12.324	11.5625		96.2507
11.5703	16.7906	14.4323	15.0267		2.96115	-2.50555	0.851859	-10.8062	-2.29323	-0.43209		-7.84503	-4.79878	0.419769	9.20593	12.6551	11.5703		98.8361
11.5781	17.2102	14.8509	15.4236		3.07904	-2.75177	0.92133	-10.8917	-2.53254	-0.478739		-7.8127	-5.28431	0.442591	9.44236	13.0041	11.5781		101.562
11.5859	17.6424	15.2632	15.9978		3.33394	-3.15774	0.944443	-10.6744	-3.63267	-0.877596		-7.34041	-6.79041	0.066847	9.99979	13.3702	11.5859		104.421
11.5938	18.0853	15.6654	16.8639		4.04978	-3.62605	0.819634	-10.0796	-5.14384	-1.06873		-6.02981	-8.76989	-0.249097	10.6457	13.7521	11.5938		107.404
11.6016	18.5368	16.0568	16.7221		4.91804	-3.9423	0.915509	-7.96568	-6.60512	-0.318388		-3.04764	-10.5474	0.597121	10.9951	14.1483	11.6016		110.498
11.6094	18.9946	16.4402	17.5043		5.60638	-4.03045	1.0791	-9.3799	-4.14496	2.32728		-3.77352	-8.1754	3.40637	9.62705	14.5569	11.6094		113.689
11.6172	19.4565	16.8225	22.3968		6.29811	-3.80672	0.969139	-12.7951	-5.59777	5.40118		-6.49699	-9.40448	6.37032	13.0857	14.9757	11.6172		116.96
11.625	19.9202	17.2196	22.0507		7.01954	-3.28123	0.741971	-9.63771	-9.94426	3.42987		-2.61817	-13.2255	4.17185	14.1129	15.4023	11.625		120.292
11.6328	20.3833	17.6608	18.6676		7.36209	-2.56549	0.251033	-3.80139	-10.1742	0.36475		3.5607	-12.7397	0.615783	13.2423	15.8338	11.6328		123.662
11.6406	20.8437	18.1878	15.0054		7.52201	-1.57412	-0.500381	-2.86243	-6.71565	-0.239698		4.65958	-8.28978	-0.740079	9.53833	16.2673	11.6406		127.048
11.6484	21.2989	18.8449	12.807		7.39371	0.001714	-1.36058	-5.00373	-1.71405	-0.001865		2.38998	-1.71234	-1.36245	3.24043	16.6996	11.6484		130.424
11.6562	21.7463	19.6675	13.9032		7.01294	1.99388	-2.79174	-5.76376	1.19355	-1.58669		1.24918	3.18744	-4.37843	5.55795	17.1264	11.6562		133.757
11.6641	22.1822	20.6731	15.9202		6.45809	4.43985	-4.16249	-5.30065	2.66028	-3.80477		1.15744	7.10013	-7.96727	10.7345	17.543	11.6641		137.011
11.6719	22.6024	21.8597	17.701		5.65862	6.89987	-5.36442	-4.52541	2.99063	-4.86921		1.13321	9.89051	-10.2336	14.277	17.9434	11.6719		140.138
11.6797	23.0023	23.2072	19.4637		4.89512	9.58634	-6.64255	-3.45992	2.9786	-5.06011		1.4352	12.5649	-11.7027	17.2305	18.321	11.6797		143.087
11.6875	23.3765	24.6798	21.726		3.79593	12.3581	-7.75995	-2.73154	2.85088	-5.34847		1.06439	15.209	-13.1084	20.1066	18.6688	11.6875		145.803
11.6953	23.7195	26.2286	24.5308		2.36323	14.9093	-9.00162	-2.34026	3.01146	-5.81623		0.022973	17.9208	-14.8179	23.2535	18.9798	11.6953		148.233
11.7031	24.0257	27.7943	27.5555		0.731347	17.4103	-9.90043	-2.20058	3.57114	-6.23383		-1.46923	20.9814	-16.1343	26.5084	19.2472	11.7031		150.32
11.7109	24.2895	29.3117	30.1044		-1.62684	19.3328	-10.536	-2.23493	4.20272	-6.46335		-3.86176	23.5355	-16.9994	29.2885	19.4643	11.7109		152.016
11.7188	24.5056	30.714	31.293		-5.06055	20.0583	-9.83345	-2.31333	4.76082	-6.50689		-7.37387	24.8191	-16.3403	30.6165	19.6253	11.7188		153.273
11.7266	24.6692	31.9353	31.8585		-9.77569	19.9391	-6.81733	-2.28528	5.26604	-6.44249		-12.061	25.2051	-13.2598	30.9288	19.7252	11.7266		154.054
11.7344	24.7762	32.9114	34.2062		-15.0092	20.1042	-3.81308	-2.0429	5.77594	-6.35765		-17.0521	25.8802	-10.1707	32.619	19.7601	11.7344		154.326
11.7422	24.8231	33.5812	38.8751		-18.6047	23.2349	-0.029665	-1.91146	6.30507	-6.2908		-20.5161	29.54	-6.32047	36.5167	19.7269	11.7422
11.75	24.8075	33.8922	42.751		-21.2212	25.618	5.76176	-1.9318	6.20353	-6.21306		-23.153	31.8215	-0.451296	39.3557	19.6242	11.75
11.7578	24.7282	33.8121	47.1261		-28.6237	25.8512	7.84945	-2.14341	3.97122	-6.32042		-30.7671	29.8224	1.52903	42.8757	19.4517	11.7578
11.7656	24.5858	33.341	45.9132		-34.1654	18.4667	4.12146	-2.2618	1.83252	-6.20998		-36.4272	20.2992	-2.08852	41.7535	19.2114	11.7656
11.7734	24.3825	32.5193	35.2365		-29.3525	3.31726	3.02778	-1.99433	1.26728	-5.01342		-31.3468	4.58454	-1.98564	31.7425	18.9068	11.7734
11.7812	24.1224	31.4206	26.9449		-21.6689	-4.64018	4.88509	-2.11523	0.921202	-3.57246		-23.7842	-3.71898	1.31263	24.1089	18.5436	11.7812
11.7891	23.8105	30.1304	18.279		-8.69482	-7.08986	8.40269	-2.95877	0.397127	-3.04204		-11.6536	-6.69273	5.36065	14.4684	18.1284	11.7891
11.7969	23.4522	28.7199	18.9491		8.04359	-4.23094	10.6707	-3.76159	0.188937	-3.18506		4.282	-4.042	7.48568	9.52411	17.6685	11.7969
11.8047	23.0526	27.2311	25.8866		18.2555	-2.93684	8.86146	-4.15554	0.045993	-3.42072		14.1	-2.89084	5.44074	15.3873	17.171	11.8047
11.8125	22.6168	25.6796	28.1935		21.5071	-2.89731	6.08777	-4.44191	0.00537	-3.49887		17.0652	-2.89194	2.58891	17.501	16.6426	11.8125
11.8203	22.1498	24.0708	28.0368		21.595	-2.04724	4.75283	-4.80106	0.121028	-3.30594		16.7939	-1.92621	1.44689	16.9658	16.0898	11.8203
11.8281	21.6574	22.4147	26.3478		19.8231	-1.35287	5.24072	-5.00474	0.329425	-2.91079		14.8184	-1.02344	2.32993	15.0353	15.519	11.8281
11.8359	21.1454	20.7327	23.1564		16.5498	-2.02439	5.88922	-4.8438	0.467102	-2.50623		11.706	-1.55729	3.38299	12.2841	14.9367	11.8359
11.8438	20.6203	19.0585	19.437		12.8746	-3.42401	5.58225	-4.48796	0.32637	-2.1628		8.38659	-3.09764	3.41945	9.57199	14.3492	11.8438
11.8516	20.0887	17.434	16.5035		9.98658	-4.50047	4.56798	-4.26565	-0.081235	-1.81237		5.72093	-4.5817	2.75561	7.83035	13.7627	11.8516
11.8594	19.557	15.9031	14.5617		8.33571	-4.78211	3.60304	-4.07398	-0.499208	-1.27689		4.26173	-5.28132	2.32615	7.17396	13.1828	11.8594
11.8672	19.0314	14.5083	12.972		7.57386	-4.27519	2.71426	-3.73928	-0.765714	-0.582797		3.83458	-5.0409	2.13146	6.68265	12.6149	11.8672
11.875	18.5177	13.2873	11.4779		6.85779	-3.62714	1.87698	-3.36689	-0.941576	-0.014424		3.4909	-4.56872	1.86256	6.0439	12.0636	11.875
11.8828	18.021	12.272	9.72059		5.66761	-3.1091	0.941223	-3.00089	-1.03522	0.294293		2.66671	-4.14432	1.23552	5.08068	11.5329	11.8828
11.8906	17.5458	11.4868	8.08336		4.31644	-2.72506	0.000948	-2.75247	-1.06827	0.39407		1.56397	-3.79333	0.395018	4.12206	11.0264	11.8906
11.8984	17.096	10.9467	6.99415		3.06601	-2.48336	-0.857667	-2.7333	-1.04166	0.429596		0.332712	-3.52503	-0.428071	3.56647	10.547	11.8984
11.9062	16.6743	10.6545	6.66763		2.14875	-2.36384	-1.68974	-2.84827	-1.00791	0.443698		-0.699514	-3.37175	-1.24604	3.66205	10.097	11.9062
11.9141	16.2828	10.5992	7.14007		1.9353	-2.34085	-2.47927	-3.0479	-0.949673	0.415772		-1.1126	-3.29052	-2.0635	4.04023	9.67817	11.9141
11.9219	15.9226	10.7561	8.20101		2.61071	-2.33717	-3.15515	-3.35607	-0.889776	0.309725		-0.74536	-3.22695	-2.84543	4.36637	9.29149	11.9219
11.9297	15.5939	11.0885	9.72278		3.93031	-2.23931	-3.68536	-3.80846	-0.769868	0.141913		0.121849	-3.00918	-3.54345	4.65038	8.93755	11.9297
11.9375	15.2962	11.5505	11.6104		5.37572	-2.08526	-4.10935	-4.49561	-0.547392	-0.098238		0.880103	-2.63266	-4.20759	5.04076	8.61645	11.9375
11.9453	15.0286	12.0919	13.5151		6.84292	-2.03414	-4.57398	-5.01973	-0.285751	-0.296538		1.82319	-2.31989	-4.87052	5.69455	8.32788	11.9453
11.9531	14.7898	12.6622	14.8887		8.21148	-2.01585	-5.17248	-4.96481	-0.169333	-0.300901		3.24667	-2.18519	-5.47338	6.72858	8.07124	11.9531
11.9609	14.5783	13.2155	15.555		9.21229	-2.05889	-5.85041	-4.44434	-0.209794	-0.037875		4.76795	-2.26869	-5.88828	7.90899	7.84567	11.9609
11.9688	14.3925	13.7128	15.8658		9.71138	-2.17126	-6.40536	-3.98287	-0.209198	0.587435		5.72851	-2.38046	-5.81792	8.50474	7.65019	11.9688
11.9766	14.2311	14.1233	16.3342		9.83969	-2.22973	-6.69736	-4.01993	-0.277025	1.26863		5.81976	-2.50676	-5.42873	8.34413	7.4838	11.9766
11.9844	14.0927	14.4246	16.9139		9.98083	-2.29508	-6.64794	-4.27866	-0.57757	1.86755		5.70217	-2.87265	-4.7804	7.97615	7.34557	11.9844
11.9922	13.9762	14.6026	17.0814		9.73149	-2.56509	-6.16918	-4.61577	-1.27178	2.2193		5.11572	-3.83687	-3.94987	7.51622	7.23461	11.9922
12	13.8809	14.6519	16.3087		8.55696	-2.89165	-5.62578	-5.14492	-1.46573	1.87164		3.41204	-4.35738	-3.75414	6.68748	7.15008	12
12.0078	13.806	14.5753	15.4247		7.13845	-3.17761	-5.50995	-5.59372	-1.09331	1.37725		1.54473	-4.27092	-4.1327	6.14053	7.09119	12.0078
12.0156	13.7513	14.3816	15.2515		6.34534	-3.31933	-5.91306	-5.58007	-1.68799	1.26134		0.765271	-5.00732	-4.65173	6.87731	7.05707	12.0156
12.0234	13.7164	14.0838	15.3022		6.12961	-3.0646	-6.36713	-5.29511	-2.46672	1.11993		0.834502	-5.53132	-5.2472	7.66974	7.04684	12.0234
12.0312	13.7014	13.6991	14.7812		6.31288	-2.46142	-6.14265	-4.80351	-2.86925	0.673201		1.50937	-5.33068	-5.46945	7.78519	7.05961	12.0312
12.0391	13.7063	13.248	13.7254		6.30963	-1.95766	-5.57391	-4.00917	-3.11656	0.196012		2.30047	-5.07422	-5.3779	7.74349	7.09449	12.0391
12.0469	13.7312	12.7548	13.2279		6.42228	-1.59664	-5.11158	-3.56457	-3.30618	-0.200661		2.85771	-4.90282	-5.31224	7.77329	7.15069	12.0469
12.0547	13.7764	12.246	12.4337		6.10075	-1.32108	-4.48109	-3.5718	-3.10331	-0.413257		2.52895	-4.42439	-4.89435	7.06579	7.22745	12.0547
12.0625	13.8419	11.7495	10.8511		5.13338	-1.5593	-3.94462	-3.55381	-2.22022	-0.119634		1.57957	-3.77951	-4.06426	5.77044	7.32404	12.0625
12.0703	13.9277	11.2929	10.3987		4.04775	-2.06636	-3.77909	-4.20772	-1.53511	0.284894		-0.159971	-3.60147	-3.49419	5.02051	7.4397	12.0703
12.0781	14.0334	10.9021	11.2927		2.726	-2.45512	-3.81133	-5.77936	-1.43896	0.74857		-3.05336	-3.89408	-3.06276	5.81957	7.57354	12.0781
12.0859	14.1586	10.6017	11.5416		1.66799	-2.71307	-3.81187	-6.22562	-1.55368	1.43206		-4.55763	-4.26675	-2.37981	6.68137	7.72452	12.0859
12.0938	14.3024	10.4166	10.9019		1.45925	-2.63041	-3.58567	-5.70567	-1.66944	1.83472		-4.24642	-4.29986	-1.75095	6.29179	7.89142	12.0938
12.1016	14.4637	10.3736	9.48819		1.53811	-2.30096	-3.12725	-4.51304	-1.9048	2.05486		-2.97493	-4.20576	-1.07239	5.262	8.07288	12.1016
12.1094	14.641	10.4994	7.9859		1.55846	-2.00912	-2.8038	-2.09994	-2.91608	2.17573		-0.541482	-4.9252	-0.628064	4.99452	8.26737	12.1094
12.1172	14.8323	10.8175	7.57421		1.19883	-1.66285	-2.87759	0.126474	-3.72967	1.55052		1.3253	-5.39252	-1.32707	5.70936	8.47312	12.1172
12.125	15.0352	11.3432	8.23192		0.428537	-1.24158	-3.05164	1.56543	-4.5356	1.0403		1.99396	-5.77717	-2.01133	6.43406	8.68811	12.125
12.1328	15.2464	12.0812	9.54161		-0.447593	-0.686937	-3.35813	2.53757	-5.4116	1.14047		2.08998	-6.09853	-2.21767	6.81749	8.91003	12.1328
12.1406	15.4623	13.0259	11.1254		-1.4635	0.125645	-3.61646	2.78717	-6.4452	1.68774		1.32367	-6.31955	-1.92871	6.7386	9.13638	12.1406
12.1484	15.6786	14.1617	11.125		-1.90868	0.69962	-4.04891	2.5847	-5.44193	2.68172		0.67602	-4.74231	-1.3672	4.98154	9.36442	12.1484
12.1562	15.8906	15.4633	10.062		-2.25366	1.06774	-4.4625	1.39776	-3.17417	3.53176		-0.855902	-2.10642	-0.930733	2.4568	9.59113	12.1562
12.1641	16.0929	16.8926	10.3571		-1.72131	0.922067	-5.06389	-0.078551	-3.10719	3.82644		-1.79986	-2.18512	-1.23745	3.08958	9.81306	12.1641
12.1719	16.28	18.3922	9.33592		-2.03727	2.62585	-3.86796	-1.17286	-2.91744	2.8388		-3.21013	-0.291583	-1.02916	3.38366	10.0262	12.1719
12.1797	16.4455	19.8818	19.0814		-3.19922	-0.528171	-8.54213	1.82407	-8.98084	3.86147		-1.37515	-9.50901	-4.68065	10.6874	10.2259	12.1797
12.1875	16.5832	21.2646	41.3491		-17.9702	-4.55312	-15.9368	7.88093	-12.6289	8.00583		-10.0893	-17.182	-7.93102	21.4457	10.4073	12.1875
12.1953	16.6871	22.4556	38.6429		-18.6214	-4.05302	-14.6379	7.3563	-10.1834	7.46403		-11.2651	-14.2364	-7.17387	19.5203	10.5656	12.1953
12.2031	16.7527	23.407	12.0743		-0.254521	2.08097	-7.47162	3.51017	1.93008	1.60175		3.25564	4.01105	-5.86988	7.81941	10.6964	12.2031
12.2109	16.777	24.1023	28.0826		10.1377	5.49809	1.12314	-0.921506	16.4137	-1.35648		9.21614	21.9118	-0.233341	23.7722	10.7962	12.2109
12.2188	16.7576	24.5312	18.5465		10.0016	4.07051	0.44487	-3.24428	6.42217	2.85051		6.75731	10.4927	3.29538	12.908	10.8617	12.2188
12.2266	16.6927	24.6782	30.3451		1.37175	2.07479	-0.872085	4.02753	-25.9774	8.76145		5.39928	-23.9026	7.88937	25.7435	10.8902	12.2266
12.2344	16.5811	24.528	36.0485		-5.80469	-1.14911	0.255468	26.8003	-11.7086	7.22531		20.9956	-12.8577	7.48077	25.7313	10.88	12.2344
12.2422	16.4228	24.0805	27.6849		-8.25391	-1.84562	-2.7702	17.6294	-3.37367	-5.54075		9.37553	-5.21929	-8.31094	13.5725	10.8302	12.2422
12.25	16.2191	23.358	20.9568		-8.4895	-1.96721	-1.51187	-2.825	-5.13272	-10.601		-11.3145	-7.09993	-12.1128	18.0319	10.7409	12.25
12.2578	15.9725	22.3983	25.8848		-2.14122	1.03777	1.81633	-17.0221	-14.9995	-3.04586		-19.1633	-13.9617	-1.22952	23.7418	10.6132	12.2578
12.2656	15.6861	21.2442	16.6964		2.07578	1.48958	-1.37969	-0.435613	-8.63469	10.7468		1.64016	-7.14511	9.3671	11.8948	10.4486	12.2656
12.2734	15.3636	19.9396	27.9437		1.31364	1.55212	-1.52569	9.60714	20.5648	11.4031		10.9208	22.1169	9.8774	26.5704	10.2495	12.2734
12.2812	15.0096	18.5317	16.3851		-0.314271	1.04447	-2.13672	11.0679	1.72301	8.37512		10.7537	2.76748	6.2384	12.7365	10.0193	12.2812
12.2891	14.6288	17.0722	13.3728		-2.37786	0.896734	-1.52866	10.3644	-0.82106	0.460483		7.98656	0.075674	-1.06818	8.05803	9.76175	12.2891
12.2969	14.2266	15.613	14.257		-4.7576	1.14918	-0.642569	3.86221	2.75488	-8.02289		-0.89539	3.90405	-8.66546	9.54639	9.48134	12.2969
12.3047	13.8082	14.1984	11.4098		-4.90306	1.35463	-1.4731	1.8407	1.93356	-5.50044		-3.06236	3.28819	-6.97354	8.29581	9.18255	12.3047
12.3125	13.3788	12.8637	9.20595		-3.98363	1.675	-2.4133	3.32565	1.39819	-2.25859		-0.657983	3.07318	-4.6719	5.63063	8.86979	12.3125
12.3203	12.9435	11.6342	10.0595		-3.68846	1.91076	-2.26758	5.17749	0.069995	-1.25066		1.48903	1.98076	-3.51825	4.30333	8.54736	12.3203
12.3281	12.5069	10.5263	10.6193		-3.37921	2.05364	-2.10751	6.02456	-1.16604	0.157652		2.64535	0.887601	-1.94985	3.40406	8.21929	12.3281
12.3359	12.0735	9.54935	8.41758		-3.03282	1.976	-2.03205	3.83611	-1.60369	0.956625		0.803293	0.37231	-1.07543	1.393	7.88922	12.3359
12.3438	11.6475	8.70927	5.5547		-2.48091	1.89684	-1.89766	1.17457	-1.11763	0.991334		-1.30634	0.77921	-0.906322	1.77062	7.56033	12.3438
12.3516	11.2325	8.00617	4.60264		-1.53057	1.73387	-1.88861	-0.564714	-0.83906	1.26127		-2.09528	0.894812	-0.627345	2.36315	7.23528	12.3516
12.3594	10.8319	7.43121	5.40311		-0.337425	1.48054	-1.64053	-1.58163	-1.47338	2.31554		-1.91905	0.007157	0.675009	2.03432	6.91619	12.3594
12.3672	10.4486	6.96595	7.8576		0.873681	1.19613	-1.28838	-2.98829	-2.92678	4.15314		-2.11461	-1.73066	2.86476	3.95899	6.60471	12.3672
12.375	10.0846	6.58667	9.17156		1.6079	1.00191	-1.15736	-3.75939	-3.04569	4.99141		-2.15149	-2.04378	3.83405	4.84829	6.30211	12.375
12.3828	9.74221	6.27092	7.4528		1.70201	0.961053	-1.23426	-4.2415	-0.823441	2.78616		-2.53949	0.137612	1.5519	2.97932	6.00937	12.3828
12.3906	9.42311	6.00151	7.10455		1.43671	0.966761	-1.39197	-4.59501	1.63193	-0.252978		-3.1583	2.5987	-1.64495	4.40839	5.72726	12.3906
12.3984	9.12897	5.76677	6.76124		0.806616	1.01106	-1.40006	-2.49334	3.02067	-2.8691		-1.68672	4.03173	-4.26915	6.10947	5.45635	12.3984
12.4062	8.86122	5.55919	5.73771		0.12852	1.02788	-1.35252	2.59495	1.4869	-2.70723		2.72347	2.51478	-4.05976	5.49755	5.19712	12.4062
12.4141	8.62108	5.37457	7.31169		-0.082394	1.07148	-1.21931	5.65527	-0.56124	0.194804		5.57288	0.510241	-1.02451	5.6892	4.95001	12.4141
12.4219	8.40952	5.21235	7.04525		0.022669	1.16422	-0.760879	4.96029	1.68955	2.12405		4.98296	2.85377	1.36317	5.90188	4.71554	12.4219
12.4297	8.22734	5.07693	5.98159		0.089948	1.19969	-0.084051	2.14569	3.35878	2.63077		2.23564	4.55847	2.54672	5.6801	4.49427	12.4297
12.4375	8.07519	4.9777	3.79047		-0.229577	1.10345	0.656549	0.139438	1.2737	2.13049		-0.090139	2.37715	2.78704	3.66423	4.28685	12.4375
12.4453	7.95345	4.92597	3.43595		-0.819487	0.916998	1.26863	-0.664659	-0.29243	1.50283		-1.48415	0.624568	2.77146	3.20527	4.09399	12.4453
12.4531	7.86218	4.93091	3.2654		-1.43356	0.653545	1.57087	-0.983568	-0.03225	0.338153		-2.41713	0.621295	1.90903	3.14212	3.9164	12.4531
12.4609	7.80101	4.99712	4.67379		-1.56547	0.458953	1.67532	-1.13045	-0.942279	-1.81336		-2.69592	-0.483326	-0.138045	2.74238	3.7547	12.4609
12.4688	7.76924	5.12515	6.04124		-1.83997	0.348435	1.72848	-0.600128	-1.3795	-3.15223		-2.4401	-1.03106	-1.42375	3.00736	3.60944	12.4688
12.4766	7.76584	5.31409	5.52247		-1.97782	0.331628	1.75883	0.278995	-1.22106	-2.56561		-1.69883	-0.889436	-0.806772	2.08038	3.48111	12.4766
12.4844	7.78956	5.56354	4.30654		-1.30631	0.198751	1.79307	1.10435	-0.238891	-1.74541		-0.201952	-0.04014	0.04766	0.211346	3.37008	12.4844
12.4922	7.83891	5.87273	4.72883		-0.258769	-0.029824	2.092	1.41935	-0.085731	-2.20137		1.16058	-0.115555	-0.109365	1.17144	3.27656	12.4922
12.5	7.91214	6.23835	5.68762		0.470071	-0.347491	2.58209	1.55792	0.689128	-2.51808		2.02799	0.341637	0.064017	2.05756	3.20057	12.5
12.5078	8.00723	6.6538	6.24151		1.05949	-0.719294	3.15212	1.49437	1.82421	-1.5812		2.55385	1.10491	1.57092	3.19543	3.14195	12.5078
12.5156	8.12193	7.10992	6.90104		1.17935	-1.2794	3.62146	0.897857	2.61774	-0.808937		2.07721	1.33834	2.81253	3.74383	3.10043	12.5156	PASE 2.3
12.5234	8.25385	7.59611	7.97424		0.711381	-1.80444	3.85956	1.21694	3.35252	-0.797882		1.92833	1.54808	3.06168	3.93559	3.07573	12.5234		ω	Σω	t (seg)
12.5312	8.40047	8.10135	8.26698		0.191912	-2.22044	3.94598	1.76408	2.82536	-1.69006		1.956	0.604925	2.25592	3.04648	3.0676	12.5312		23.9579	9627.84	1.0625			11308.6
12.5391	8.55925	8.61512	9.06332		-0.162028	-2.56278	4.03679	2.09498	2.48149	-2.78622		1.93295	-0.081283	1.25058	2.30366	3.07583	12.5391		24.0222					9799.88
12.5469	8.72763	9.12803	9.97095		-0.303921	-2.83688	4.1394	2.26106	2.71013	-3.46142		1.95714	-0.126749	0.677978	2.07512	3.10022	12.5469		24.2127					9627.84
12.5547	8.9031	9.63245	10.1128		-0.232318	-3.04014	4.21603	2.11703	2.74088	-3.48016		1.88471	-0.299254	0.735862	2.04528	3.1405	12.5547		24.5273
12.5625	9.08325	10.1228	9.90895		0.0431	-3.26353	4.34513	1.73682	2.75864	-3.06512		1.77992	-0.504886	1.28001	2.24977	3.19633	12.5625		24.9633
12.5703	9.26576	10.5947	10.2016		0.335933	-3.5723	4.50894	1.22923	3.415	-2.55606		1.56517	-0.157305	1.95288	2.50764	3.26727	12.5703		25.5174
12.5781	9.4484	11.0438	11.0278		0.445281	-3.94555	4.58679	0.87905	4.39865	-2.11951		1.32433	0.453099	2.46727	2.83665	3.3528	12.5781		26.1854
12.5859	9.62906	11.4651	11.7834		0.407951	-4.42019	4.60057	0.571173	5.04336	-1.81535		0.979124	0.623168	2.78522	3.01736	3.45233	12.5859		26.9627
12.5938	9.80577	11.8536	12.0345		0.197971	-4.8315	4.67516	0.52826	4.97686	-1.76953		0.726231	0.145362	2.90563	2.99854	3.5652	12.5938		27.8442
12.6016	9.97674	12.2049	12.3588		-0.141893	-5.24013	4.75138	0.903937	4.74911	-2.13269		0.762044	-0.491027	2.61869	2.77116	3.69072	12.6016		28.8245
12.6094	10.1404	12.515	12.6013		-0.379075	-5.61831	4.80768	0.948421	4.5087	-2.40452		0.569346	-1.10961	2.40316	2.7075	3.82813	12.6094		29.8977
12.6172	10.2954	12.7806	12.33		-0.496552	-5.83652	4.93583	0.756897	3.91429	-2.4322		0.260345	-1.92223	2.50364	3.16717	3.97659	12.6172		31.0571
12.625	10.4405	12.9982	12.2794		-0.527124	-5.96635	5.04315	0.670563	3.79229	-2.22862		0.143439	-2.17406	2.81453	3.55931	4.13517	12.625		32.2957
12.6328	10.5749	13.1629	13.9743		-0.645933	-6.08276	5.13092	0.478931	5.80296	-1.40741		-0.167002	-0.279807	3.72351	3.73774	4.30289	12.6328		33.6055
12.6406	10.6978	13.2699	14.4048		-0.973201	-6.16442	5.18977	0.599414	6.23817	-0.515742		-0.373787	0.073747	4.67403	4.68953	4.47867	12.6406		34.9784
12.6484	10.8087	13.3156	13.7958		-1.48664	-6.17497	5.14567	1.08513	5.50612	-0.327487		-0.401504	-0.668856	4.81818	4.88093	4.66143	12.6484		36.4058
12.6562	10.9076	13.2992	13.4451		-2.06106	-6.10683	5.01051	1.44019	5.07499	-0.252258		-0.620868	-1.03185	4.75825	4.90827	4.85008	12.6562		37.8792
12.6641	10.9945	13.2219	13.3889		-2.52417	-6.00811	4.99453	2.00677	4.77354	0.020364		-0.5174	-1.23456	5.01489	5.19047	5.04354	12.6641		39.39
12.6719	11.0699	13.086	13.5053		-3.00289	-5.88892	5.05874	2.49968	4.51912	0.419209		-0.503206	-1.36981	5.47795	5.66899	5.24073	12.6719		40.9301
12.6797	11.1344	12.8949	13.4905		-3.41375	-5.7111	5.1707	2.82886	4.12997	0.764385		-0.584888	-1.58113	5.93508	6.16987	5.44062	12.6797		42.4912
12.6875	11.1889	12.6535	13.1122		-3.65958	-5.53057	5.25542	2.9749	3.40624	1.08427		-0.684683	-2.12433	6.3397	6.72111	5.64219	12.6875		44.0655
12.6953	11.2343	12.3683	12.6131		-3.94871	-5.39887	5.38245	2.85737	2.42046	1.48282		-1.09134	-2.97842	6.86527	7.56266	5.84452	12.6953		45.6457
12.7031	11.272	12.0474	12.2588		-4.47141	-5.283	5.6616	2.21343	1.73191	1.76154		-2.25798	-3.55109	7.42314	8.53298	6.04679	12.7031		47.2254
12.7109	11.3033	11.7	11.6751		-4.90152	-5.15353	5.8221	1.01567	1.54349	1.65986		-3.88585	-3.61004	7.48196	9.17126	6.24834	12.7109		48.7995
12.7188	11.3296	11.3359	11.2777		-5.29982	-4.96508	5.86375	-0.183663	1.41497	1.31991		-5.48349	-3.55011	7.18366	9.70963	6.44873	12.7188		50.3646
12.7266	11.3524	10.9651	11.1249		-5.58222	-4.64088	5.87179	-0.637741	1.3682	0.958416		-6.21996	-3.27267	6.8302	9.80051	6.6478	12.7266		51.9193
12.7344	11.3732	10.5975	10.1756		-5.35452	-4.18115	5.77304	-0.32092	0.985726	0.716971		-5.67544	-3.19542	6.49001	9.19464	6.84566	12.7344		53.4646
12.7422	11.3935	10.2428	9.2699		-4.83075	-3.73057	5.52224	0.535593	0.154854	0.876692		-4.29516	-3.57572	6.39893	8.49591	7.04268	12.7422		55.0033
12.75	11.4146	9.90895	9.75245		-4.27384	-3.2677	5.14696	1.85665	-0.3671	1.31921		-2.4172	-3.6348	6.46617	7.80166	7.23946	12.75		56.5402
12.7578	11.4377	9.60258	10.4775		-3.71664	-2.84813	4.88155	3.29756	-0.451776	1.64624		-0.419084	-3.29991	6.52779	7.32646	7.43672	12.7578		58.0808
12.7656	11.4638	9.33007	10.7575		-2.98706	-2.3043	4.67386	4.38134	-0.41145	1.7908		1.39428	-2.71575	6.46465	7.1492	7.63525	12.7656		59.6313
12.7734	11.4938	9.10026	10.1632		-2.53172	-1.49476	4.19697	4.74022	-0.538508	1.62211		2.2085	-2.03327	5.81908	6.54777	7.83584	12.7734		61.1979
12.7812	11.5286	8.92564	8.5639		-2.49711	-0.345171	3.2494	4.28484	-0.587855	1.05302		1.78774	-0.933026	4.30241	4.75156	8.03922	12.7812		62.7863
12.7891	11.5689	8.82093	6.95836		-2.51427	0.876814	2.12656	3.49404	-0.447714	0.445245		0.979774	0.4291	2.5718	2.78536	8.24593	12.7891		64.4008
12.7969	11.615	8.79942	6.54964		-2.57576	2.06528	1.16471	3.04295	-0.167532	0.083581		0.467189	1.89775	1.24829	2.31904	8.45623	12.7969		66.0432
12.8047	11.667	8.86924	7.0999		-2.56293	3.21808	0.364661	2.96224	0.211577	0.012034		0.399314	3.42966	0.376695	3.47332	8.66992	12.8047		67.7121
12.8125	11.7245	9.03171	8.06081		-2.68479	4.3889	-0.445251	2.83823	0.574068	0.072919		0.153437	4.96297	-0.372332	4.97928	8.88628	12.8125		69.4018
12.8203	11.7865	9.28219	8.82305		-2.69404	5.36967	-1.35449	2.56344	0.724349	0.066878		-0.130603	6.09402	-1.28761	6.22993	9.10414	12.8203		71.1033
12.8281	11.852	9.61207	9.44261		-2.49184	6.11223	-2.06935	2.38375	0.829341	-0.080324		-0.108081	6.94158	-2.14967	7.26761	9.32197	12.8281		72.8045
12.8359	11.9194	10.0106	10.063		-2.06978	6.61782	-2.52256	2.51427	0.906263	-0.251814		0.444486	7.52408	-2.77437	8.0316	9.53793	12.8359		74.4912
12.8438	11.9872	10.4664	10.6975		-1.60811	6.99954	-2.95137	2.77239	0.894135	-0.3405		1.16428	7.89368	-3.29187	8.63146	9.75001	12.8438		76.1476
12.8516	12.0534	10.9679	11.2073		-0.999763	7.24258	-3.44234	3.0001	0.800861	-0.362021		2.00034	8.04344	-3.80436	9.11984	9.95604	12.8516		77.7566
12.8594	12.116	11.5045	11.6879		-0.660834	7.37362	-4.18072	3.07442	0.745635	-0.376199		2.41359	8.11926	-4.55692	9.61839	10.1537	12.8594		79.3006
12.8672	12.1731	12.0659	12.126		-0.3672	7.44021	-4.94365	3.02858	0.902245	-0.402026		2.66138	8.34246	-5.34568	10.2594	10.3407	12.8672		80.7609
12.875	12.2225	12.6427	12.4638		0.534879	7.55737	-5.25016	2.93305	1.32519	-0.422689		3.46793	8.88255	-5.67285	11.0954	10.5146	12.875		82.119
12.8828	12.262	13.2253	12.6788		1.26731	7.61379	-5.4146	2.62198	1.86873	-0.445215		3.88929	9.48251	-5.85982	11.806	10.673	12.8828		83.356
12.8906	12.2896	13.8033	12.7001		1.33094	7.70643	-5.99108	2.14909	1.81239	-0.459225		3.48003	9.51883	-6.45031	12.0135	10.8135	12.8906		84.4535
12.8984	12.3033	14.3641	12.6398		1.48818	7.87356	-6.87291	1.69494	1.08764	-0.53248		3.18312	8.96121	-7.40539	12.053	10.9339	12.8984		85.3939
12.9062	12.301	14.8906	13.087		2.37178	8.08939	-7.47077	1.64813	0.668659	-0.400136		4.0199	8.75805	-7.87091	12.4424	11.032	12.9062		86.1603
12.9141	12.2807	15.3606	14.1077		3.55602	8.19888	-8.15449	1.9098	0.582956	0.226805		5.46582	8.78183	-7.92768	13.0324	11.1058	12.9141		86.7367
12.9219	12.2406	15.7463	15.7411		5.09964	7.97744	-9.5691	2.1033	0.327946	0.815269		7.20295	8.30539	-8.75383	14.0532	11.1534	12.9219		87.1083
12.9297	12.1789	16.0162	17.7868		7.18082	7.18699	-11.436	2.30751	0.070278	0.932282		9.48833	7.25727	-10.5038	15.9068	11.1731	12.9297		87.2618
12.9375	12.0945	16.1401	19.5719		9.06593	5.79206	-12.7694	2.74248	0.12195	0.85319		11.8084	5.91401	-11.9162	17.7879	11.1634	12.9375		87.1865
12.9453	11.9863	16.0939	20.8666		13.5821	4.55757	-10.0523	3.25896	0.274563	0.793287		16.8411	4.83213	-9.25901	19.8167	11.1235	12.9453		86.8748
12.9531	11.8544	15.8658	21.0706		16.5788	1.7462	-4.8011	3.61878	0.290341	0.822581		20.1976	2.03654	-3.97852	20.6862	11.053	12.9531		86.3243
12.9609	11.6993	15.4594	18.7306		14.5501	-1.44719	-3.07503	3.67938	0.23737	0.87273		18.2295	-1.20982	-2.2023	18.4018	10.9524	12.9609		85.5383
12.9688	11.5224	14.8948	17.6688		13.4712	-2.26477	-2.8625	3.55783	0.224443	1.03405		17.029	-2.04033	-1.82845	17.248	10.8228	12.9688		84.5262
12.9766	11.3259	14.2051	14.8966		11.0722	-2.09719	-0.794364	3.3805	0.134615	1.22918		14.4527	-1.96258	0.43482	14.5919	10.6662	12.9766		83.3032
12.9844	11.1122	13.4319	12.1698		8.29544	-1.86244	2.0935	3.17981	-0.036909	1.24186		11.4752	-1.89935	3.33536	12.1001	10.4851	12.9844		81.8885
12.9922	10.8845	12.6193	10.4149		6.44571	-2.10661	2.91827	2.85996	-0.149065	0.997032		9.30567	-2.25568	3.9153	10.3447	10.2823	12.9922		80.3044
13	10.6456	11.8084	9.01491		5.25115	-2.49712	3.01044	2.37092	-0.187774	0.656037		7.62207	-2.68489	3.66648	8.87399	10.0608	13		78.5746
13.0078	10.3987	11.0329	8.2319		4.74571	-2.80392	3.25478	1.77132	-0.287311	0.361659		6.51703	-3.09123	3.61644	8.06883	9.82367	13.0078		76.7228
13.0156	10.1466	10.3171	7.73866		4.58139	-2.96217	3.61651	1.08907	-0.449427	0.189008		5.67046	-3.41159	3.80552	7.63381	9.57392	13.0156		74.7723
13.0234	9.89222	9.67538	7.24149		4.29258	-2.79108	3.77548	0.627089	-0.594682	0.164986		4.91967	-3.38576	3.94047	7.15499	9.31436	13.0234		72.7452
13.0312	9.63792	9.11263	7.29885		4.55287	-2.91735	3.65068	0.356115	-0.652047	0.218803		4.90899	-3.56939	3.86949	7.19803	9.04763	13.0312		70.662
13.0391	9.38601	8.62501	5.8874		3.04085	-2.34133	3.49975	0.191359	-0.581406	0.325985		3.23221	-2.92274	3.82573	5.79877	8.77617	13.0391		68.5419
13.0469	9.13853	8.20055	7.18518		3.12797	-4.99355	2.64344	0.291727	-0.461649	0.479961		3.4197	-5.4552	3.1234	7.15606	8.50225	13.0469		66.4025
13.0547	8.89725	7.82064	9.37307		6.36169	-4.54035	3.06099	0.639372	-0.329206	0.664706		7.00106	-4.86956	3.72569	9.30636	8.22792	13.0547		64.2601
13.0625	8.66384	7.46453	10.7408		4.86642	-5.80418	5.64855	0.982622	-0.149773	0.825687		5.84904	-5.95396	6.47423	10.563	7.95517	13.0625		62.1299
13.0703	8.43995	7.11575	10.149		3.3968	-5.92719	5.27919	1.20731	0.06159	0.913683		4.60411	-5.8656	6.19287	9.69303	7.68605	13.0703		60.028
13.0781	8.22735	6.76677	8.30887		4.24011	-4.71585	2.53039	1.19299	0.297446	0.825514		5.4331	-4.41841	3.3559	7.7655	7.42273	13.0781		57.9716
13.0859	8.02792	6.41942	7.83789		5.44667	-3.31543	1.60748	0.997295	0.529058	0.56406		6.44396	-2.78637	2.17154	7.34875	7.16758	13.0859		55.9788
13.0938	7.8436	6.08271	6.81048		4.62758	-2.18051	2.39172	0.76034	0.842158	0.257231		5.38792	-1.33835	2.64895	6.15124	6.92301	13.0938		54.0687
13.1016	7.67627	5.77028	5.16946		2.79805	-1.75041	2.02575	0.634657	1.13052	-0.033246		3.43271	-0.619892	1.9925	4.01719	6.69143	13.1016		52.2601
13.1094	7.52771	5.49753	3.85243		1.15397	-1.64573	1.13183	0.71361	1.32935	-0.335697		1.86758	-0.316382	0.796134	2.0547	6.47514	13.1094		50.5708
13.1172	7.39948	5.2781	3.6408		0.66241	-1.63891	0.574875	0.804479	1.4666	-0.614239		1.46689	-0.172305	-0.039364	1.4775	6.27619	13.1172		49.0171
13.125	7.29282	5.12119	3.91553		1.03054	-1.56215	0.696406	0.7628	1.5684	-0.799813		1.79334	0.006248	-0.103407	1.79633	6.09631	13.125		47.6122
13.1328	7.20867	5.0308	4.48566		1.74045	-1.52093	0.89673	0.700442	1.67894	-0.84638		2.44089	0.158006	0.05035	2.44652	5.93677	13.1328		46.3661
13.1406	7.14765	5.0069	5.06912		2.58662	-1.22417	0.824298	0.762826	1.761	-0.830454		3.34944	0.536832	-0.006156	3.3922	5.79849	13.1406		45.2862
13.1484	7.11013	5.04731	5.37231		2.88971	-1.06701	0.660077	0.899714	1.86294	-0.810627		3.78942	0.795926	-0.15055	3.87503	5.68206	13.1484		44.3769
13.1562	7.09628	5.14948	5.23967		2.70704	-0.878836	0.508845	1.04399	1.94491	-0.801561		3.75104	1.06607	-0.292716	3.91056	5.58785	13.1562		43.6411
13.1641	7.10607	5.31131	5.15765		2.50459	-0.685682	0.587572	1.25021	2.01361	-0.780146		3.7548	1.32793	-0.192574	3.98735	5.51601	13.1641		43.08
13.1719	7.13932	5.53085	4.98844		2.00114	-0.644813	0.939242	1.51733	2.06719	-0.798449		3.51847	1.42238	0.140793	3.79771	5.46655	13.1719		42.6938
13.1797	7.19565	5.80541	4.95075		1.4963	-0.529353	1.26852	1.837	2.11037	-0.831791		3.33331	1.58102	0.43673	3.71501	5.43933	13.1797		42.4811
13.1875	7.2745	6.13047	5.4484		1.57682	-0.353006	1.53007	2.23786	2.15052	-0.869158		3.81468	1.79751	0.660911	4.26845	5.43404	13.1875		42.4398
13.1953	7.37509	6.49905	6.08619		1.62852	-0.29206	1.92274	2.66098	2.17233	-0.894315		4.2895	1.88027	1.02843	4.79509	5.45025	13.1953		42.5665
13.2031	7.49651	6.90188	6.56774		1.47648	-0.267617	2.3341	3.00695	2.1354	-0.885755		4.48343	1.86778	1.44834	5.06828	5.48742	13.2031		42.8567
13.2109	7.6377	7.32792	7.21469		1.59439	-0.141954	2.76181	3.33543	2.0819	-0.849338		4.92982	1.93995	1.91247	5.63241	5.54493	13.2109		43.3059
13.2188	7.79755	7.76508	8.04001		1.54903	-0.09832	3.34361	3.76407	2.03552	-0.801964		5.3131	1.9372	2.54165	6.20014	5.62213	13.2188		43.9089
13.2266	7.97487	8.2011	8.68185		0.880615	-0.221611	3.91354	4.16874	1.95588	-0.743105		5.04935	1.73427	3.17044	6.2093	5.7184	13.2266		44.6607
13.2344	8.16853	8.62452	9.32434		0.485313	-0.514766	4.39598	4.46026	1.85067	-0.644595		4.94558	1.3359	3.75139	6.34951	5.83312	13.2344		45.5566
13.2422	8.37743	9.02561	9.89978		-0.125717	-0.95521	4.83929	4.6075	1.77114	-0.538865		4.48179	0.815933	4.30042	6.26465	5.96572	13.2422		46.5923
13.25	8.6006	9.39714	10.2478		-0.687825	-1.39054	5.09595	4.60705	1.68065	-0.407661		3.91922	0.290112	4.68829	6.11756	6.11571	13.25		47.7637
13.2578	8.83719	9.7348	10.4151		-0.96285	-1.72681	5.25574	4.52923	1.56412	-0.278613		3.56638	-0.162687	4.97713	6.12514	6.28256	13.2578		49.0668
13.2656	9.08649	10.0372	10.5424		-1.13494	-2.01788	5.43871	4.39481	1.45231	-0.16355		3.25987	-0.565575	5.27516	6.22687	6.46581	13.2656		50.498
13.2734	9.34794	10.3053	10.5865		-1.14475	-2.25554	5.63457	4.19001	1.37421	-0.0743		3.04525	-0.88133	5.56027	6.40054	6.66493	13.2734		52.0531
13.2812	9.62111	10.542	10.5242		-1.23657	-2.5033	5.79563	3.8791	1.29966	-0.027276		2.64253	-1.20364	5.76835	6.45799	6.87942	13.2812		53.7283
13.2891	9.90568	10.7511	10.5161		-1.39593	-2.80716	5.96421	3.55705	1.27258	0.041605		2.16112	-1.53457	6.00582	6.56469	7.10872	13.2891		55.5191
13.2969	10.2014	10.9364	10.6539		-1.61751	-3.09071	6.19253	3.27521	1.35138	0.153363		1.6577	-1.73934	6.34589	6.78555	7.35224	13.2969		57.421
13.3047	10.5082	11.1012	10.8742		-1.73804	-3.38219	6.42898	3.0525	1.48047	0.287932		1.31446	-1.90172	6.71691	7.10361	7.60934	13.3047		59.4289
13.3125	10.8258	11.2479	11.2627		-1.97061	-3.65041	6.69156	2.99692	1.49945	0.5093		1.02631	-2.15096	7.20086	7.585	7.87934	13.3125		61.5377
13.3203	11.1542	11.3784	11.8386		-2.24	-3.90036	6.95423	3.15431	1.41819	0.829639		0.914319	-2.48216	7.78386	8.22105	8.16152	13.3203		63.7415
13.3281	11.4933	11.4951	12.1927		-2.53521	-4.08044	7.10377	3.13143	1.35503	1.20069		0.596226	-2.72541	8.30446	8.76056	8.45513	13.3281		66.0346
13.3359	11.8433	11.6014	12.0786		-2.70856	-4.29399	6.9252	2.60671	1.48221	1.78907		-0.10185	-2.81179	8.71427	9.15724	8.75942	13.3359		68.4111
13.3438	12.204	11.703	11.8344		-2.31753	-4.42113	6.62122	2.07011	1.72587	2.29873		-0.247418	-2.69526	8.91995	9.32154	9.07367	13.3438		70.8654
13.3516	12.5757	11.8067	11.5453		-1.68729	-4.39459	6.58803	1.39689	2.11983	2.33367		-0.290396	-2.27477	8.9217	9.21171	9.39719	13.3516		73.392
13.3594	12.9583	11.9201	12.2204		-1.40726	-4.30604	6.72266	0.79167	2.94821	2.75778		-0.615592	-1.35782	9.48043	9.59694	9.72927	13.3594		75.9856
13.3672	13.3519	12.0512	12.945		-1.48449	-4.33266	6.69271	0.297771	3.21108	3.60277		-1.18672	-1.12158	10.2955	10.4242	10.0693	13.3672		78.6409
13.375	13.7563	12.209	12.5958		-1.37228	-4.4219	6.40514	-0.760027	2.49512	3.9008		-2.13231	-1.92678	10.3059	10.6991	10.4165	13.375		81.3525
13.3828	14.1714	12.4042	11.651		-0.815751	-4.52496	6.15411	-1.79351	1.02163	3.39006		-2.60926	-3.50333	9.54417	10.4963	10.7702	13.3828		84.1152
13.3906	14.597	12.6479	10.8928		-0.119264	-4.44471	6.17992	-2.21744	-0.564484	2.34946		-2.3367	-5.0092	8.52938	10.1638	11.1298	13.3906		86.9239
13.3984	15.0323	12.9484	11.1741		0.679316	-4.5023	6.21967	-2.57898	-1.80469	1.45058		-1.89967	-6.30699	7.67026	10.1104	11.4946	13.3984		89.7732
13.4062	15.4767	13.3094	12.0156		1.21398	-4.49666	5.98914	-2.91481	-3.19625	0.9486		-1.70083	-7.69291	6.93774	10.4979	11.8639	13.4062		92.6569
13.4141	15.929	13.7288	13.1845		1.3579	-4.81349	5.4848	-3.5335	-4.5005	0.677151		-2.17561	-9.31399	6.16195	11.3778	12.2367	13.4141		95.5683
13.4219	16.3877	14.2002	14.4713		1.7068	-5.22656	5.00901	-4.55904	-5.32605	0.564524		-2.85224	-10.5526	5.57354	12.2702	12.612	13.4219		98.4995
13.4297	16.851	14.7154	15.5882		1.5617	-5.45267	5.06564	-5.52216	-5.74608	0.474678		-3.96046	-11.1988	5.54032	13.107	12.9888	13.4297		101.442
13.4375	17.3171	15.2667	16.1816		1.0011	-5.55265	4.95965	-5.92409	-6.32499	0.242006		-4.92299	-11.8776	5.20166	13.8698	13.366	13.4375		104.388
13.4453	17.784	15.8486	16.0746		1.24802	-5.51307	4.17969	-5.90321	-6.85213	-0.066062		-4.65519	-12.3652	4.11362	13.838	13.7424	13.4453		107.328
13.4531	18.2494	16.4583	17.1789		2.41614	-5.1578	3.59643	-5.32431	-8.97204	-0.45449		-2.90817	-14.1298	3.14194	14.7642	14.1171	13.4531		110.255
13.4609	18.711	17.0946	16.1337		3.81463	-4.92926	3.37049	-5.56402	-7.13274	-0.172563		-1.74939	-12.062	3.19792	12.6007	14.489	13.4609		113.159
13.4688	19.1664	17.7564	15.4007		4.64379	-4.81221	2.89442	-6.03007	-5.23602	1.43371		-1.38629	-10.0482	4.32813	11.0282	14.8569	13.4688		116.032
13.4766	19.6128	18.4393	15.911		5.27841	-4.41343	2.02315	-4.43454	-6.67347	3.48921		0.84387	-11.0869	5.51236	12.4104	15.2196	13.4766		118.865
13.4844	20.0473	19.1317	16.7989		6.43529	-3.70729	1.43597	-3.02976	-7.05234	5.13445		3.40553	-10.7596	6.57043	13.059	15.5756	13.4844		121.646
13.4922	20.4665	19.8148	21.8222		7.6508	-2.83062	1.25579	-2.76133	-12.905	3.15277		4.88947	-15.7356	4.40856	17.0573	15.9232	13.4922		124.361
13.5	20.8669	20.467	28.0121		8.58017	-1.7592	0.724374	-3.10119	-18.961	-0.63978		5.47898	-20.7202	0.084594	21.4325	16.2606	13.5		126.995
13.5078	21.2453	21.0754	27.6989		9.14285	-0.472434	-0.249782	-3.42919	-18.0638	-2.38465		5.71366	-18.5362	-2.63444	19.5749	16.5858	13.5078		129.535
13.5156	21.5988	21.6459	25.8675		8.97633	1.03733	-1.34524	-3.78012	-16.2992	-0.048469		5.19621	-15.2618	-1.39371	16.1823	16.8974	13.5156		131.969
13.5234	21.925	22.2049	21.3186		8.323	2.68081	-2.78618	-4.24745	-10.6677	3.9462		4.07555	-7.98692	1.16002	9.04139	17.1942	13.5234		134.286
13.5312	22.2219	22.7901	16.4878		7.51479	4.3997	-4.50859	-4.27711	-2.59334	4.43032		3.23768	1.80637	-0.078269	3.70832	17.4744	13.5312		136.475
13.5391	22.4872	23.4359	16.1029		6.16317	6.2555	-6.31321	-4.6251	-2.55855	0.141458		1.53807	3.69695	-6.17175	7.35687	17.736	13.5391		138.518
13.5469	22.7185	24.1605	19.9307		4.70376	7.92852	-8.01164	-4.92409	-3.15833	-5.03301		-0.220338	4.77019	-13.0446	13.8912	17.9758	13.5469		140.391
13.5547	22.913	24.9613	23.1734		3.56559	9.65036	-9.27089	-4.34816	-3.07869	-7.65257		-0.782563	6.57167	-16.9235	18.1715	18.1898	13.5547		142.062
13.5625	23.0673	25.8197	23.9653		2.59292	11.7136	-9.71132	-3.64202	-2.56847	-7.27351		-1.0491	9.14513	-16.9848	19.3189	18.3736	13.5625		143.498
13.5703	23.1783	26.7066	24.0912		1.41734	14.0435	-9.51552	-3.14791	-1.74473	-6.08355		-1.73057	12.2988	-15.5991	19.9396	18.5226	13.5703		144.661
13.5781	23.2428	27.5847	25.0371		-0.652596	16.1991	-9.38839	-2.48354	-1.4195	-5.61616		-3.13613	14.7796	-15.0045	21.2934	18.6323	13.5781		145.519
13.5859	23.2577	28.408	25.9721		-4.05569	17.6558	-8.65924	-1.92255	-1.07747	-5.46566		-5.97824	16.5784	-14.1249	22.5853	18.6985	13.5859		146.035
13.5938	23.22	29.1215	27.3716		-8.10924	19.1223	-6.33289	-1.77141	-0.596034	-5.33928		-9.88066	18.5262	-11.6722	24.0227	18.7169	13.5938		146.179
13.6016	23.1272	29.6622	30.0486		-12.1406	21.2228	-3.63393	-1.96837	0.009982	-4.95329		-14.109	21.2328	-8.58722	26.9005	18.6839	13.6016
13.6094	22.9771	29.9635	35.2425		-15.8546	25.6163	-0.312488	-2.26921	0.344877	-4.57122		-18.1238	25.9611	-4.88371	32.036	18.5963	13.6094
13.6172	22.7682	29.9646	40.3942		-18.8815	29.6685	3.11702	-2.66797	0.512709	-4.30331		-21.5494	30.1812	-1.18629	37.1038	18.4519	13.6172
13.625	22.5003	29.6242	42.4157		-24.1759	27.8425	5.9523	-3.00804	0.372104	-4.0575		-27.1839	28.2146	1.89481	39.2252	18.2496	13.625
13.6328	22.1745	28.9349	37.9547		-29.5268	14.9874	-0.243134	-3.08963	0.176594	-3.72273		-32.6164	15.164	-3.96586	36.1871	17.9899	13.6328
13.6406	21.7937	27.927	33.4383		-28.176	6.67453	0.609582	-2.99099	-0.06631	-3.32945		-31.167	6.60822	-2.71987	31.9758	17.6752	13.6406
13.6484	21.3621	26.6632	26.7134		-21.6479	1.47264	6.40854	-2.86237	-0.388121	-2.89395		-24.5103	1.08452	3.51458	24.7847	17.3094	13.6484
13.6562	20.8849	25.2239	21.164		-14.8542	-5.47588	7.26319	-2.74008	-0.673372	-2.46395		-17.5943	-6.14925	4.79923	19.2459	16.8976	13.6562
13.6641	20.3681	23.6914	15.7075		-5.10234	-7.57547	8.18686	-2.56235	-0.869207	-2.12717		-7.66469	-8.44468	6.05969	12.9143	16.4457	13.6641
13.6719	19.8173	22.1347	15.4517		7.47872	-5.84166	7.83985	-2.3313	-0.946961	-1.88217		5.14743	-6.78862	5.95768	10.3959	15.9599	13.6719
13.6797	19.2383	20.6014	19.8695		14.7621	-5.20429	6.99974	-1.93746	-0.86708	-1.7057		12.8246	-6.07137	5.29404	15.1446	15.4461	13.6797
13.6875	18.6364	19.1211	19.4529		15.5194	-4.65285	5.81398	-1.45038	-0.557869	-1.61251		14.069	-5.21072	4.20146	15.5802	14.91	13.6875
13.6953	18.0169	17.7144	16.4942		12.8538	-4.22132	5.31768	-1.11731	-0.076004	-1.60546		11.7365	-4.29733	3.71223	13.0381	14.3572	13.6953
13.7031	17.3851	16.3984	14.633		10.2527	-4.24374	6.1343	-0.847533	0.488598	-1.69147		9.4052	-3.75515	4.44283	11.0588	13.7931	13.7031
13.7109	16.7462	15.187	14.0664		8.54102	-4.91118	6.68071	-0.257422	1.07397	-1.85932		8.2836	-3.8372	4.82139	10.3241	13.2231	13.7109
13.7188	16.105	14.0891	12.8629		6.09158	-5.30342	6.21905	0.482219	1.59841	-2.08262		6.5738	-3.70501	4.13643	8.60535	12.6523	13.7188
13.7266	15.4663	13.1087	11.6217		3.63539	-5.38268	5.37012	1.11681	1.97832	-2.24504		4.75221	-3.40436	3.12507	6.62867	12.0856	13.7266
13.7344	14.8345	12.2449	10.7711		2.38788	-5.184	4.48465	1.57549	2.12157	-2.31382		3.96337	-3.06243	2.17083	5.45887	11.5275	13.7344
13.7422	14.2134	11.4918	10.3133		1.90774	-5.03781	3.8293	1.98916	2.09426	-2.31893		3.8969	-2.94355	1.51037	5.1119	10.9819	13.7422
13.75	13.607	10.8384	10.0935		1.48891	-4.99757	3.36636	2.4334	1.89131	-2.36803		3.9223	-3.10626	0.99833	5.10196	10.4524	13.75
13.7578	13.0183	10.2698	10.0626		0.858128	-5.09228	2.97902	2.87316	1.51166	-2.50543		3.73129	-3.58063	0.473587	5.19304	9.94175	13.7578
13.7656	12.4505	9.7682	10.0801		0.309795	-5.11872	2.67429	3.19691	0.994424	-2.6928		3.50671	-4.1243	-0.018513	5.41361	9.4525	13.7656
13.7734	11.9063	9.31531	9.90446		-0.200123	-4.88838	2.45761	3.39286	0.35793	-2.82491		3.19274	-4.53045	-0.367297	5.55459	8.98661	13.7734
13.7812	11.3881	8.89347	9.64069		-0.984663	-4.47671	2.33715	3.49889	-0.360901	-2.79951		2.51423	-4.83761	-0.462365	5.47152	8.5457	13.7812
13.7891	10.8982	8.48701	9.50013		-1.94561	-3.99366	2.14387	3.50665	-1.16878	-2.68316		1.56103	-5.16245	-0.539291	5.4202	8.13105	13.7891
13.7969	10.4389	8.08317	9.34481		-2.44227	-3.47058	1.73103	3.40845	-2.1341	-2.54965		0.966174	-5.60468	-0.818623	5.74596	7.74366	13.7969
13.8047	10.012	7.67287	8.94365		-2.20768	-2.91602	1.27123	3.16929	-3.18022	-2.35851		0.961608	-6.09624	-1.08728	6.26666	7.38429	13.8047
13.8125	9.61956	7.25142	8.77221		-1.81885	-2.44136	0.955714	2.79751	-4.34241	-2.11387		0.978662	-6.78377	-1.15815	6.95116	7.05353	13.8125
13.8203	9.2633	6.8192	8.87737		-1.63901	-2.11367	0.674531	2.39062	-5.32928	-1.82347		0.751611	-7.44295	-1.14894	7.56852	6.75186	13.8203
13.8281	8.94497	6.38258	8.64549		-1.65111	-2.03515	0.398941	2.04865	-5.42615	-1.51504		0.397548	-7.4613	-1.1161	7.55478	6.47974	13.8281
13.8359	8.66624	5.95454	5.73702		-1.4229	-2.0908	0.198318	1.3272	-2.76526	-0.912809		-0.095699	-4.85606	-0.714491	4.90927	6.23768	13.8359
13.8438	8.42865	5.55266	2.98033		-0.762725	-2.16032	0.139397	0.518935	0.038276	-0.445619		-0.24379	-2.12204	-0.306222	2.15784	6.02619	13.8438
13.8516	8.23348	5.19404	3.56521		-0.22731	-2.21798	0.144093	0.119635	0.814315	-1.04596		-0.107675	-1.40367	-0.901865	1.6719	5.84563	13.8516
13.8594	8.08162	4.89089	4.37965		0.260906	-2.26035	-0.023461	0.14936	1.10546	-1.78414		0.410266	-1.15489	-1.8076	2.18392	5.69612	13.8594
13.8672	7.97354	4.65027	4.63041		0.613899	-2.28369	-0.325753	0.290904	1.16221	-1.89661		0.904803	-1.12148	-2.22236	2.64864	5.5774	13.8672
13.875	7.90935	4.47638	4.47404		0.692385	-2.35896	-0.637627	0.236626	0.752128	-1.76622		0.929011	-1.60683	-2.40385	3.03702	5.48891	13.875
13.8828	7.88883	4.37256	4.36465		0.6491	-2.42678	-0.93125	0.291857	0.209005	-1.64684		0.940957	-2.21777	-2.57809	3.52852	5.4298	13.8828
13.8906	7.91142	4.34205	4.54144		0.537114	-2.43702	-1.22305	0.535742	-0.09875	-1.67603		1.07286	-2.53577	-2.89907	3.99822	5.39899	13.8906
13.8984	7.97627	4.38832	4.7421		0.183555	-2.30077	-1.52841	0.74253	-0.140478	-1.82346		0.926085	-2.44124	-3.35186	4.2488	5.39524	13.8984
13.9062	8.08219	4.51557	5.01311		-0.234418	-2.17285	-1.88543	0.702373	-0.13703	-2.00274		0.467955	-2.30988	-3.88817	4.54669	5.41714	13.9062
13.9141	8.22771	4.72922	5.15677		-0.479029	-1.92029	-2.33195	0.70905	-0.183092	-1.96624		0.230021	-2.10338	-4.29819	4.79077	5.46321	13.9141
13.9219	8.41106	5.03621	5.24502		-0.712535	-1.74418	-2.72963	0.914675	-0.231831	-1.68164		0.20214	-1.97601	-4.41127	4.83785	5.53186	13.9219
13.9297	8.63016	5.44473	5.1606		-0.948693	-1.61778	-2.95106	1.00209	-0.197179	-1.31375		0.053395	-1.81496	-4.26481	4.63525	5.62142	13.9297
13.9375	8.88265	5.96328	4.84167		-0.935649	-1.47463	-3.0467	0.945083	-0.02285	-0.935416		0.009434	-1.49748	-3.98211	4.25438	5.73016	13.9375
13.9453	9.16583	6.59868	4.49148		-0.71592	-1.45443	-3.06317	0.826846	0.169654	-0.582938		0.110926	-1.28478	-3.6461	3.86743	5.85625	13.9453
13.9531	9.47661	7.35332	4.09132		-0.567384	-1.46681	-3.19122	0.365255	0.357951	-0.152311		-0.202129	-1.10886	-3.34353	3.5284	5.99772	13.9531
13.9609	9.81149	8.22171	4.78493		-0.78509	-1.51353	-3.41717	-0.610409	0.638815	0.390511		-1.3955	-0.874713	-3.02665	3.44575	6.15241	13.9609
13.9688	10.1665	9.18787	6.5642		-1.1444	-1.36382	-3.58565	-2.07833	1.03239	1.08299		-3.22273	-0.331438	-2.50266	4.09379	6.31794	13.9688
13.9766	10.5372	10.2247	8.53064		-0.791524	-0.984235	-3.95511	-3.65066	1.50971	1.88864		-4.44218	0.525479	-2.06647	4.92741	6.49171	13.9766
13.9844	10.9189	11.2958	11.0292		0.048832	-0.472763	-4.47143	-5.22855	2.63242	2.89956		-5.17972	2.15965	-1.57187	5.8279	6.67093	13.9844
13.9922	11.3067	12.3595	13.3812		0.91001	0.045065	-4.63475	-6.89893	3.67293	3.72444		-5.98892	3.71799	-0.910311	7.1077	6.85266	13.9922
14	11.6957	13.3724	15.0841		1.71867	0.510922	-4.28577	-8.26859	4.98866	3.96279		-6.54991	5.49958	-0.32298	8.55868	7.03391	14
14.0078	12.0813	14.2947	17.4263		2.5068	0.895825	-3.78617	-10.5141	6.24577	3.77237		-8.00727	7.1416	-0.013809	10.7293	7.21171	14.0078
14.0156	12.459	15.0939	21.2257		3.69348	1.43972	-3.25398	-13.8138	7.49173	3.48868		-10.1203	8.93144	0.2347	13.4998	7.38326	14.0156
14.0234	12.825	15.7513	23.5374		4.70603	1.98358	-2.58002	-16.545	5.51436	3.6409		-11.8389	7.49794	1.06088	14.0536	7.54612	14.0234
14.0312	13.1763	16.2684	22.2619		4.98631	2.43613	-2.01875	-15.8316	0.676088	4.05471		-10.8453	3.11222	2.03597	11.4652	7.69832	14.0312
14.0391	13.5106	16.6697	17.4342		4.33906	2.74423	-1.82217	-10.6345	4.44127	3.29485		-6.2954	7.18549	1.47269	9.66604	7.83836	14.0391
14.0469	13.8264	16.9968	13.689		3.83083	3.22836	-1.54736	-7.65872	3.53758	0.399099		-3.82789	6.76593	-1.14826	7.85806	7.96513	14.0469
14.0547	14.1226	17.2953	12.2027		2.37918	3.33782	-1.71533	-7.17379	1.59536	-2.48968		-4.79461	4.93318	-4.20501	8.06267	8.07768	14.0547
14.0625	14.3982	17.6023	12.0892		2.30633	4.88019	-0.872516	-5.64175	1.79034	-2.96801		-3.33542	6.67053	-3.84052	8.38872	8.17515	14.0625
14.0703	14.652	17.9384	12.1711		-1.69097	6.69938	-3.25708	-4.08205	0.267046	-1.95156		-5.77303	6.96643	-5.20864	10.4398	8.25668	14.0703
14.0781	14.8826	18.3045	11.5133		0.550554	6.22055	-0.694852	-3.54136	3.62755	-1.28514		-2.9908	9.8481	-1.97999	10.4809	8.3215	14.0781
14.0859	15.0886	18.6819	24.3318		7.69868	5.83715	10.3554	-8.37129	-5.54282	1.61705		-0.672609	0.294322	11.9724	11.9949	8.36897	14.0859
14.0938	15.2683	19.0414	19.69		4.14839	-3.09356	1.55869	-3.51534	-12.6649	-5.59635		0.633042	-15.7584	-4.03766	16.2798	8.39873	14.0938
14.1016	15.4208	19.3541	17.7257		2.72206	-0.267765	2.20936	-6.29804	9.19759	-8.81216		-3.57598	8.92983	-6.6028	11.6673	8.4108	14.1016
14.1094	15.5452	19.5929	13.0208		-2.92268	0.965186	5.44779	-6.48012	1.71879	-0.894972		-9.40279	2.68397	4.55282	10.7863	8.40566	14.1094
14.1172	15.641	19.7236	18.0821		-2.21344	3.5345	-3.63235	-6.31225	-9.90547	4.42502		-8.52569	-6.37098	0.792668	10.6726	8.3842	14.1172
14.125	15.7078	19.7024	29.3808		1.69334	5.12199	-6.68224	-3.12992	-18.6898	8.55749		-1.43658	-13.5678	1.87525	13.772	8.34757	14.125
14.1328	15.7456	19.4894	35.6671		3.93572	5.78216	-6.90537	-1.67372	-23.2945	11.0535		2.26199	-17.5123	4.14809	18.1385	8.29727	14.1328
14.1406	15.7555	19.0722	27.6208		4.80615	5.13433	-7.06325	5.06025	-14.5505	8.62066		9.8664	-9.41618	1.5574	13.7272	8.23532	14.1406
14.1484	15.74	18.4771	19.2628		3.80979	3.62789	-6.37292	2.70886	-10.1563	3.23907		6.51865	-6.52838	-3.13385	9.74338	8.16436	14.1484
14.1562	15.7024	17.7598	13.3567		2.55011	2.22066	-5.4906	-2.98368	-5.97855	-1.75487		-0.433569	-3.75789	-7.24548	8.17353	8.08752	14.1562
14.1641	15.6468	16.9822	8.21825		1.99578	1.18254	-5.40892	-0.865631	1.21615	1.79272		1.13015	2.3987	-3.6162	4.48418	8.00816	14.1641
14.1719	15.5768	16.1946	15.0629		1.6905	0.43922	-5.88288	1.9174	3.67219	7.90668		3.6079	4.11142	2.0238	5.83236	7.92959	14.1719
14.1797	15.4959	15.4302	15.3005		1.25517	-0.128645	-5.84124	2.01177	3.94181	8.20742		3.26694	3.81316	2.36618	5.55085	7.85498	14.1797
14.1875	15.4073	14.7107	12.7978		0.685514	-0.72865	-5.30889	0.828337	3.4803	6.4726		1.51385	2.75165	1.1637	3.34926	7.78725	14.1875
14.1953	15.3142	14.0523	11.2152		-0.521301	-1.40194	-5.17734	-0.108293	1.7208	5.56519		-0.629594	0.318867	0.387855	0.805293	7.72903	14.1953
14.2031	15.2193	13.4652	11.7547		-1.7208	-1.88929	-5.0279	-0.401334	-0.274652	6.09525		-2.12213	-2.16394	1.06735	3.2133	7.68252	14.2031
14.2109	15.1254	12.9521	12.9078		-2.58294	-2.2255	-4.53691	-0.661612	0.075333	7.2019		-3.24455	-2.15017	2.66499	4.71726	7.64948	14.2109
14.2188	15.0346	12.5105	13.2377		-3.14628	-2.52891	-3.96488	-0.317577	2.3631	7.19471		-3.46386	-0.165811	3.22983	4.73895	7.6312	14.2188	PASE 2.4	ω	Σω	t (seg)
14.2266	14.949	12.1364	13.162		-3.27246	-2.73996	-3.26361	0.431772	4.05135	6.63858		-2.84069	1.31139	3.37498	4.60214	7.62868	14.2266		59.58	9341.58	0.90625
14.2344	14.8704	11.8278	12.8988		-3.06902	-2.92287	-2.40362	1.30073	4.37772	6.60063		-1.76829	1.45486	4.19701	4.78104	7.64259	14.2344		59.6887
14.2422	14.8006	11.5856	12.1816		-2.87422	-3.14186	-1.64773	1.02533	3.68972	6.58283		-1.84889	0.547852	4.9351	5.29847	7.67338	14.2422		59.9291
14.25	14.741	11.4141	11.2533		-2.76079	-3.33315	-1.19095	-0.219499	2.59235	6.24407		-2.98029	-0.740801	5.05312	5.91312	7.72121	14.25		60.3026
14.2578	14.6929	11.3191	10.5892		-2.79263	-3.51238	-0.955571	-1.06606	1.71249	5.65212		-3.85869	-1.7999	4.69655	6.33929	7.78602	14.2578		60.8089
14.2656	14.6571	11.3062	10.0849		-2.93337	-3.53748	-0.843311	-0.980527	1.20981	5.18381		-3.91389	-2.32766	4.3405	6.29099	7.86761	14.2656		61.4461
14.2734	14.6342	11.3784	9.66593		-2.995	-3.35329	-0.82217	-0.407722	1.05503	4.96819		-3.40272	-2.29827	4.14602	5.83524	7.96559	14.2734		62.2113
14.2812	14.6243	11.5339	8.29192		-2.96129	-2.91264	-0.895043	0.32451	0.595621	3.98564		-2.63678	-2.31702	3.09059	4.67686	8.07941	14.2812		63.1002
14.2891	14.6269	11.7632	7.40212		-2.78151	-2.29388	-1.11621	0.975831	2.2525	2.6713		-1.80567	-0.04138	1.55509	2.38338	8.20828	14.2891		64.1067
14.2969	14.6413	12.0464	11.0995		-2.45973	-1.59051	-1.5913	0.838108	7.6045	1.33425		-1.62162	6.014	-0.257043	6.23409	8.35111	14.2969		65.2221
14.3047	14.6658	12.3538	16.2216		-2.09951	-0.840129	-2.12391	0.358557	13.1134	-0.159351		-1.74095	12.2733	-2.28326	12.6047	8.50645	14.3047		66.4354
14.3125	14.6989	12.6559	23.7249		-1.75442	0.04545	-2.58743	-1.03043	20.4528	-2.21693		-2.78485	20.4983	-4.80436	21.2371	8.67283	14.3125		67.7348
14.3203	14.739	12.9372	13.0889		-1.44467	0.988201	-3.12072	1.99692	9.15002	1.65704		0.552257	10.1382	-1.46368	10.2582	8.84912	14.3203		69.1116
14.3281	14.7847	13.2005	11.9967		-1.36051	1.83591	-3.80311	2.42855	-1.21204	7.05591		1.06804	0.623869	3.25279	3.48003	9.0347	14.3281		70.561
14.3359	14.835	13.4587	12.5882		-1.83216	2.42754	-4.43292	-0.959645	-4.02114	5.90991		-2.79181	-1.5936	1.47698	3.53769	9.22918	14.3359		72.0799
14.3438	14.8884	13.7249	13.3449		-1.36023	3.15643	-4.70692	0.077058	-6.81727	3.16531		-1.28317	-3.66085	-1.54161	4.17431	9.43191	14.3438		73.6632
14.3516	14.9435	14.0091	12.6213		-0.992469	3.90299	-4.61591	1.78546	-6.22347	0.521757		0.792994	-2.32048	-4.09415	4.77237	9.64175	14.3516		75.3021
14.3594	14.9984	14.3185	13.7331		-1.28827	4.77907	-4.93353	3.42702	-5.75279	-0.806809		2.13875	-0.973723	-5.74034	6.20273	9.85711	14.3594		76.984
14.3672	15.0514	14.6573	15.3393		-1.35831	5.62185	-5.66592	4.47356	-5.67546	0.484791		3.11525	-0.053614	-5.18113	6.04581	10.0759	14.3672		78.693
14.375	15.1004	15.0282	15.8662		-1.02566	6.53451	-6.06667	4.97366	-3.85778	2.80442		3.948	2.67673	-3.26224	5.77874	10.2958	14.375		80.4101
14.3828	15.1434	15.4348	14.5065		-0.396701	7.25975	-6.36618	3.71518	-0.233344	3.09753		3.31848	7.02641	-3.26865	8.43011	10.5139	14.3828		82.1133
14.3906	15.1785	15.8809	13.6924		0.074819	7.73121	-6.83713	1.84192	1.4238	2.43848		1.91674	9.15501	-4.39865	10.3362	10.7271	14.3906		83.7783
14.3984	15.2036	16.3671	13.2562		0.578228	8.10158	-7.24802	1.43774	1.18547	1.46481		2.01597	9.28705	-5.78321	11.1247	10.932	14.3984		85.3789
14.4062	15.2165	16.8869	13.7137		1.35053	8.52507	-7.46799	1.92207	0.453084	1.17926		3.2726	8.97816	-6.28873	11.4396	11.1253	14.4062		86.8884
14.4141	15.215	17.4234	14.9201		2.3143	9.00497	-7.96961	2.25483	-0.487805	1.35257		4.56913	8.51717	-6.61703	11.7134	11.3035	14.4141		88.28
14.4219	15.1965	17.9496	16.2669		3.46937	9.1705	-8.78164	2.27894	-1.57558	1.40041		5.74831	7.59492	-7.38124	12.0502	11.4632	14.4219		89.5273
14.4297	15.1588	18.4293	17.9693		5.05071	8.85652	-9.91377	2.52986	-2.53514	1.10653		7.58056	6.32137	-8.80725	13.2285	11.601	14.4297		90.6039
14.4375	15.0995	18.821	19.8923		8.08542	7.96551	-11.0921	2.63933	-2.84854	1.04796		10.7247	5.11697	-10.0442	15.5592	11.7138	14.4375		91.4845
14.4453	15.0165	19.082	21.9654		11.8863	6.60356	-11.8973	2.62135	-2.48817	1.45965		14.5077	4.11539	-10.4377	18.3399	11.7983	14.4453		92.145
14.4531	14.9082	19.1741	23.962		14.9621	4.86193	-12.3582	2.841	-1.96629	1.92736		17.8031	2.89564	-10.4308	20.8359	11.8521	14.4531		92.5646
14.4609	14.7738	19.07	26.2307		19.6123	1.32943	-10.0512	3.27924	-1.47929	2.07437		22.8916	-0.149863	-7.97685	24.2421	11.8729	14.4609		92.7272
14.4688	14.6132	18.7603	26.1593		21.3703	-1.87071	-4.57542	3.54145	-1.16322	1.9885		24.9117	-3.03393	-2.58692	25.2288	11.8595	14.4688		92.623
14.4766	14.4271	18.2589	23.5277		19.0185	-3.70149	-1.77037	3.44958	-1.0201	1.90727		22.4681	-4.72159	0.136897	22.9592	11.8119	14.4766		92.251
14.4844	14.2175	17.6026	18.9835		14.7148	-3.55317	0.417628	3.19681	-1.04414	1.8537		17.9116	-4.5973	2.27133	18.6311	11.7309	14.4844		91.6185
14.4922	13.987	16.8446	12.8862		8.24574	-2.81469	3.43109	2.84246	-1.17548	1.71568		11.0882	-3.99017	5.14677	12.8592	11.6185	14.4922		90.7403
14.5	13.7385	16.0414	9.71138		2.70982	-2.82623	5.30328	2.42846	-1.28243	1.47919		5.13828	-4.10866	6.78246	9.44907	11.477	14.5		89.6357
14.5078	13.4751	15.2394	9.44144		-2.62932	-3.29098	5.32941	1.95963	-1.29108	1.22743		-0.669697	-4.58206	6.55683	8.0272	11.3093	14.5078		88.3257
14.5156	13.1995	14.4666	11.2438		-5.24738	-4.5204	5.6665	1.60234	-1.23676	1.08204		-3.64504	-5.75716	6.74853	9.5903	11.1179	14.5156		86.8307
14.5234	12.9142	13.733	12.7788		-4.84729	-7.7388	5.44045	1.46423	-1.16351	1.05939		-3.38306	-8.90231	6.49984	11.5301	10.9052	14.5234		85.1694
14.5312	12.6214	13.0363	11.82		0.41839	-8.15797	5.27355	1.3637	-1.07028	1.17973		1.78209	-9.22825	6.45329	11.4009	10.6735	14.5312		83.3598
14.5391	12.3235	12.3676	14.1916		7.1855	-7.22148	6.37621	1.35718	-0.974676	1.38978		8.54268	-8.19616	7.76599	14.1586	10.4251	14.5391		81.4198
14.5469	12.0225	11.7168	13.0776		3.11617	-6.4456	7.99754	1.41556	-0.915808	1.62801		4.53173	-7.36141	9.62555	12.9375	10.1624	14.5469		79.3683
14.5547	11.7208	11.077	13.9101		3.72458	-5.4482	9.31915	1.44331	-0.828933	1.85294		5.16789	-6.27714	11.1721	13.8176	9.88812	14.5547		77.2262
14.5625	11.4208	10.4471	10.4087		0.29475	-5.17653	5.88061	1.48241	-0.732732	1.96572		1.77716	-5.90926	7.84633	9.98211	9.60519	14.5625		75.0165
14.5703	11.1249	9.83161	9.97643		-3.45175	-4.83252	4.39471	1.60118	-0.597487	1.94413		-1.85056	-5.43	6.33884	8.54929	9.31679	14.5703		72.7641
14.5781	10.8357	9.23822	10.0164		-4.14705	-4.39251	4.4771	1.63517	-0.466042	1.82912		-2.51189	-4.85855	6.30622	8.34767	9.02619	14.5781		70.4945
14.5859	10.5555	8.67638	9.33301		-3.37965	-4.10249	4.73693	1.4805	-0.223278	1.62996		-1.89915	-4.32577	6.36688	7.92819	8.73666	14.5859		68.2333
14.5938	10.2867	8.15725	7.87894		-1.79765	-3.89127	4.32555	1.2538	0.067349	1.27475		-0.543848	-3.82393	5.60029	6.80305	8.45138	14.5938		66.0053
14.6016	10.0315	7.69315	6.50828		-0.367967	-3.67813	3.55183	1.02546	0.413053	0.829184		0.657494	-3.26507	4.38101	5.50329	8.17346	14.6016		63.8347
14.6094	9.79162	7.29533	5.85676		1.24608	-3.30053	2.9627	0.787025	0.870089	0.430834		2.03311	-2.43044	3.39353	4.64291	7.90582	14.6094		61.7444
14.6172	9.56887	6.97185	6.29754		2.72759	-2.84673	2.78726	0.604506	1.33425	0.114149		3.33209	-1.51248	2.90141	4.66997	7.65115	14.6172		59.7555
14.625	9.36451	6.72693	6.67242		3.12045	-2.48412	2.77579	0.533241	1.72385	-0.176954		3.65369	-0.760274	2.59883	4.54769	7.4119	14.625		57.8869
14.6328	9.17955	6.56222	6.49971		2.59012	-2.26229	2.66714	0.642895	2.00263	-0.4343		3.23301	-0.259665	2.23284	3.93769	7.1902	14.6328		56.1554
14.6406	9.01473	6.47815	6.03688		1.6239	-2.18415	2.41483	0.900966	2.14584	-0.579405		2.52486	-0.038313	1.83542	3.12173	6.98791	14.6406		54.5756
14.6484	8.8705	6.47428	5.64918		0.429748	-2.15199	2.16055	1.19802	2.20446	-0.554979		1.62777	0.052463	1.60557	2.28697	6.80658	14.6484		53.1594
14.6562	8.74707	6.54849	5.64224		-0.574802	-2.10329	1.97208	1.56065	2.15867	-0.454837		0.985843	0.055378	1.51725	1.81025	6.6474	14.6562		51.9162
14.6641	8.64435	6.6961	6.00544		-1.20562	-2.13052	1.87424	1.96343	2.13106	-0.378992		0.757809	0.000538	1.49525	1.67632	6.51113	14.6641		50.8519
14.6719	8.56197	6.9096	6.4984		-1.39095	-2.32065	1.86132	2.29652	2.22473	-0.33005		0.905566	-0.095923	1.53127	1.78158	6.39812	14.6719		49.9693
14.6797	8.49932	7.17899	6.89309		-1.28331	-2.56545	1.78534	2.5674	2.37677	-0.331779		1.28409	-0.188679	1.45356	1.94868	6.30828	14.6797		49.2676
14.6875	8.4556	7.49256	7.13545		-0.610451	-2.69585	1.75672	2.90196	2.52061	-0.356846		2.29151	-0.175242	1.39987	2.69098	6.24106	14.6875		48.7427
14.6953	8.42985	7.83726	7.73391		0.442272	-2.78492	2.00041	3.34956	2.63955	-0.320073		3.79183	-0.14537	1.68034	4.15002	6.19557	14.6953		48.3874
14.7031	8.421	8.1992	8.53938		1.11103	-2.7828	2.36277	3.86833	2.70209	-0.21449		4.97936	-0.080709	2.14827	5.42362	6.1706	14.7031		48.1924
14.7109	8.42793	8.56438	9.11734		1.52842	-2.77927	2.45356	4.33108	2.70593	-0.065134		5.8595	-0.073337	2.38842	6.32801	6.16473	14.7109		48.1465
14.7188	8.44951	8.91972	9.4395		1.66814	-2.742	2.46074	4.70953	2.62854	0.138125		6.37767	-0.113461	2.59887	6.88779	6.17647	14.7188		48.2382
14.7266	8.48467	9.25378	9.64775		1.3646	-2.63866	2.62519	5.10479	2.46301	0.418822		6.46939	-0.175651	3.04401	7.15192	6.20432	14.7266		48.4557
14.7344	8.53242	9.55689	9.95316		0.839671	-2.56754	2.80167	5.57228	2.26466	0.748489		6.41195	-0.302881	3.55016	7.33543	6.24684	14.7344		48.7878
14.7422	8.5919	9.82101	10.2714		0.336405	-2.5115	2.81479	6.05897	2.03285	1.09511		6.39537	-0.478657	3.90989	7.51113	6.30267	14.7422		49.2238
14.75	8.66236	10.0396	10.5184		-0.155997	-2.42796	2.71746	6.49184	1.74944	1.41594		6.33584	-0.678523	4.1334	7.59528	6.37054	14.75		49.7539
14.7578	8.7432	10.208	10.7904		-0.492833	-2.36666	2.64419	6.83551	1.50223	1.72323		6.34268	-0.864431	4.36742	7.74927	6.44931	14.7578		50.3691
14.7656	8.83403	10.3231	11.0899		-0.785244	-2.37215	2.52857	7.13264	1.32639	2.03525		6.3474	-1.04576	4.56382	7.88742	6.53794	14.7656		51.0613
14.7734	8.9346	10.3843	11.2291		-0.726833	-2.3763	2.3219	7.36872	1.26262	2.32107		6.64189	-1.11367	4.64297	8.17998	6.63551	14.7734		51.8233
14.7812	9.0449	10.3936	11.1386		-0.351622	-2.3163	2.24688	7.3783	1.16223	2.54968		7.02668	-1.15407	4.79657	8.58564	6.74123	14.7812		52.649
14.7891	9.16512	10.3558	10.9433		0.08073	-2.18234	2.32718	7.14792	0.950073	2.84548		7.22865	-1.23226	5.17267	8.97376	6.85449	14.7891		53.5335
14.7969	9.29562	10.2784	10.7256		0.445949	-1.99407	2.4035	6.76801	0.787111	3.30049		7.21396	-1.20696	5.70399	9.27543	6.9748	14.7969		54.4732
14.8047	9.43693	10.1712	10.5143		0.573145	-1.84372	2.3663	6.36113	0.467692	3.86954		6.93427	-1.37603	6.23584	9.42673	7.1019	14.8047		55.4658
14.8125	9.58974	10.0454	10.4098		0.635477	-1.76956	2.24197	5.99832	0.064397	4.47473		6.6338	-1.70516	6.7167	9.59317	7.23572	14.8125		56.511
14.8203	9.7548	9.91399	10.0644		0.728285	-1.69801	2.12239	5.3153	-0.335194	4.91988		6.04358	-2.0332	7.04227	9.50013	7.37642	14.8203		57.6098
14.8281	9.93296	9.79071	9.56915		0.734747	-1.62092	2.055	4.28699	-0.161362	5.34107		5.02174	-1.78228	7.39607	9.11571	7.52435	14.8281		58.7652
14.8359	10.1251	9.68972	9.20549		0.537293	-1.5803	1.97067	3.16739	0.335756	5.80673		3.70469	-1.24454	7.7774	8.70412	7.68007	14.8359		59.9814
14.8438	10.332	9.62446	8.86114		0.336228	-1.52132	1.77493	1.82042	0.670851	6.20308		2.15665	-0.85047	7.97801	8.30801	7.84426	14.8438		61.2637
14.8516	10.5544	9.60655	8.58149		0.186081	-1.47335	1.4986	0.428138	0.743953	6.41453		0.614219	-0.729394	7.91313	7.97038	8.01772	14.8516		62.6184
14.8594	10.793	9.64491	8.61865		-0.148861	-1.5073	1.22204	-0.6324	-0.289764	6.63614		-0.781261	-1.79706	7.85818	8.09882	8.20127	14.8594		64.0519
14.8672	11.0482	9.74512	9.30145		-0.303334	-1.70585	0.93999	-1.00754	-1.54181	7.09511		-1.31087	-3.24767	8.0351	8.76519	8.39576	14.8672		65.5709
14.875	11.3202	9.90974	9.48894		0.04252	-1.94393	0.689411	-1.45536	-2.02122	6.9958		-1.41284	-3.96515	7.68521	8.76248	8.60206	14.875		67.1821
14.8828	11.6092	10.1389	9.12743		0.626513	-2.10067	0.534695	-3.28643	-1.64345	5.80602		-2.65992	-3.74411	6.34071	7.82932	8.82103	14.8828		68.8922
14.8906	11.915	10.4304	9.86702		1.47142	-2.14842	0.523013	-5.28519	-1.14601	4.76993		-3.81377	-3.29443	5.29294	7.30845	9.05351	14.8906		70.7079
14.8984	12.2373	10.7795	10.4553		2.17258	-2.10922	0.560718	-6.24106	-0.648845	3.87701		-4.06848	-2.75806	4.43773	6.62215	9.30027	14.8984		72.6351
14.9062	12.5756	11.1793	10.3706		2.70374	-1.99685	0.521652	-6.28868	-0.891603	2.8682		-3.58493	-2.88845	3.38985	5.71717	9.56189	14.9062		74.6784
14.9141	12.9293	11.6207	10.907		3.2012	-1.90081	0.487041	-6.31686	-2.35235	2.3913		-3.11566	-4.25316	2.87834	6.00679	9.83873	14.9141		76.8404
14.9219	13.2974	12.0925	12.1532		3.35195	-1.87376	0.461315	-6.56496	-4.19127	2.82538		-3.21301	-6.06503	3.2867	7.60989	10.1308	14.9219		79.1215
14.9297	13.6789	12.5815	12.868		3.15764	-1.95922	0.492195	-6.86814	-5.18809	3.01292		-3.7105	-7.14732	3.50511	8.78281	10.4378	14.9297		81.5195
14.9375	14.0728	13.0743	13.0043		2.68456	-2.17904	0.354203	-7.01851	-5.87127	2.65773		-4.33395	-8.05031	3.01194	9.62613	10.7593	14.9375		84.0302
14.9453	14.4776	13.5575	13.3123		2.22024	-2.41513	0.033918	-7.13958	-6.63562	2.37215		-4.91934	-9.05075	2.40607	10.5785	11.0945	14.9453		86.6483
14.9531	14.8921	14.0178	13.9329		2.13314	-2.58799	-0.27156	-7.49232	-7.0608	2.38662		-5.35918	-9.64879	2.11506	11.238	11.4427	14.9531		89.3675
14.9609	15.3148	14.4415	14.8888		2.59757	-2.78972	-0.582977	-8.09031	-7.10337	2.40989		-5.49274	-9.89309	1.82692	11.4622	11.803	14.9609		92.1812
14.9688	15.7442	14.8151	16.0718		3.55917	-3.07889	-0.797623	-8.60611	-6.96098	2.26669		-5.04693	-10.0399	1.46907	11.3326	12.1744	14.9688		95.0823
14.9766	16.1787	15.1274	16.6791		4.64147	-3.41673	-0.869846	-8.12789	-6.68432	2.64338		-3.48642	-10.101	1.77353	10.832	12.5562	14.9766		98.0636
14.9844	16.6168	15.3707	16.696		5.29057	-3.7903	-0.951426	-7.21801	-6.57967	2.64492		-1.92744	-10.37	1.69349	10.6827	12.9471	14.9844		101.117
14.9922	17.0569	15.5428	17.5076		5.5464	-4.10992	-1.16605	-6.30346	-8.16036	2.01584		-0.757062	-12.2703	0.849783	12.3229	13.3461	14.9922		104.233
15	17.4976	15.6474	18.5722		5.45058	-4.14573	-1.40552	-7.78442	-8.02296	3.02707		-2.33384	-12.1687	1.62155	12.4961	13.7517	15		107.401
15.0078	17.9375	15.6966	22.4163		5.07452	-3.67358	-1.70291	-11.4961	-9.68116	5.26289		-6.42161	-13.3547	3.55998	15.2401	14.1627	15.0078		110.61
15.0156	18.3753	15.717	23.7057		4.83691	-2.8391	-1.87471	-9.98382	-14.2984	3.52706		-5.14691	-17.1375	1.65234	17.9698	14.5773	15.0156		113.849
15.0234	18.81	15.7556	17.9818		4.33492	-1.4771	-1.78937	-6.2959	-11.3852	1.1961		-1.96098	-12.8623	-0.593273	13.0245	14.9943	15.0234		117.106
15.0312	19.2411	15.878	10.7509		4.32349	-1.00471	-1.94805	-3.77177	-4.36471	1.25507		0.551723	-5.36942	-0.692975	5.44199	15.4123	15.0312		120.37
15.0391	19.6676	16.1558	8.74712		4.2158	-0.475873	-1.80611	-3.88737	-0.740583	1.20302		0.328432	-1.21646	-0.603086	1.39691	15.8295	15.0391		123.629
15.0469	20.0881	16.6482	8.68407		2.53103	1.16345	-2.56049	-4.88054	0.42419	-0.121514		-2.34951	1.58764	-2.682	3.90307	16.2436	15.0469		126.862
15.0547	20.5002	17.3915	11.251		2.24953	3.40143	-3.91862	-4.80098	1.47088	-2.46891		-2.55145	4.87231	-6.38753	8.42911	16.6508	15.0547		130.043
15.0625	20.9007	18.3959	13.3192		1.74271	6.2601	-3.5261	-4.27795	1.92676	-3.61998		-2.53524	8.18686	-7.14608	11.1588	17.0467	15.0625		133.135
15.0703	21.2853	19.6481	15.2971		1.85127	8.48904	-3.33259	-3.70024	2.37447	-4.07016		-1.84897	10.8635	-7.40276	13.2754	17.4258	15.0703		136.095
15.0781	21.6492	21.1156	17.1818		0.715234	10.0109	-4.27247	-3.25022	2.72212	-4.62461		-2.53498	12.7331	-8.89708	15.739	17.782	15.0781		138.878
15.0859	21.9868	22.749	19.0144		-0.253877	11.4387	-4.72135	-2.82945	3.19101	-5.08537		-3.08333	14.6297	-9.80673	17.8804	18.1091	15.0859		141.432
15.0938	22.2925	24.4842	21.1843		-1.02216	13.2604	-4.75522	-2.47089	3.90864	-5.33481		-3.49305	17.1691	-10.09	20.2185	18.4004	15.0938		143.707
15.1016	22.5599	26.2434	23.9726		-1.64747	15.5003	-4.42997	-2.19074	4.98756	-5.53736		-3.83821	20.4879	-9.96733	23.1048	18.6494	15.1016		145.652
15.1094	22.783	27.938	27.4223		-2.85685	17.8467	-4.27914	-1.90623	6.42523	-5.77776		-4.76308	24.272	-10.0569	26.7013	18.8496	15.1094		147.215
15.1172	22.9557	29.4721	31.9951		-6.89712	19.9744	-5.06619	-1.35178	8.25642	-5.94711		-8.2489	28.2308	-11.0133	31.4056	18.9951	15.1172		148.352
15.125	23.0724	30.7502	37.1846		-10.852	22.4024	-6.06236	-0.759794	9.80333	-6.08742		-11.6118	32.2057	-12.1498	36.3271	19.0807	15.125		149.021
15.1328	23.1284	31.6881	43.4883		-15.398	25.869	-4.69193	-0.434687	11.4839	-6.1197		-15.8326	37.3529	-10.8116	41.9857	19.1025	15.1328		149.191
15.1406	23.1204	32.2259	43.1717		-21.0419	25.88	-0.418701	-1.41002	6.74767	-6.9858		-22.4519	32.6277	-7.4045	40.2925	19.0581	15.1406
15.1484	23.0468	32.3396	42.8142		-26.4425	22.3957	3.31063	-1.26032	1.26065	-7.80319		-27.7028	23.6563	-4.49256	36.7049	18.9468	15.1484
15.1562	22.9077	32.0436	39.0012		-30.0895	14.3555	1.19004	0.685411	3.3811	-4.46363		-29.4041	17.7366	-3.27359	34.495	18.7702	15.1562
15.1641	22.7048	31.3871	33.2844		-27.7355	7.40378	1.53757	0.069745	4.14618	-1.83966		-27.6658	11.55	-0.302094	29.9815	18.5312	15.1641
15.1719	22.4415	30.442	28.2473		-22.7345	-0.643451	5.79912	-1.22464	4.11468	-2.09301		-23.9591	3.47123	3.70611	24.4913	18.2342	15.1719
15.1797	22.1221	29.2891	24.9986		-17.2592	-6.32672	7.89077	-1.06566	3.6959	-3.18561		-18.3249	-2.63082	4.70516	19.1013	17.8848	15.1797
15.1875	21.7515	28.0026	16.9971		-3.89006	-5.75489	9.23774	-0.266744	3.58621	-4.08062		-4.15681	-2.16867	5.15711	6.96979	17.4889	15.1875
15.1953	21.3345	26.6375	19.2775		8.78191	-2.85894	10.1564	0.007833	3.44142	-4.35395		8.78975	0.58248	5.80247	10.5483	17.0525	15.1953
15.2031	20.8763	25.2216	23.0922		15.6462	-2.43075	8.31931	-0.42779	3.08539	-4.17108		15.2184	0.654647	4.14823	15.7872	16.5811	15.2031
15.2109	20.3817	23.7599	25.2147		19.3023	-2.08569	6.42878	-0.931108	2.69142	-3.81816		18.3712	0.605729	2.61062	18.5657	16.0797	15.2109
15.2188	19.8556	22.2471	26.7331		21.2824	-1.35517	6.70249	-1.14815	2.23181	-3.58846		20.1343	0.876637	3.11404	20.3925	15.5532	15.2188
15.2266	19.3035	20.6821	26.3397		20.8044	-0.626699	7.75464	-1.17877	1.86224	-3.49069		19.6257	1.23554	4.26395	20.1215	15.0068	15.2266
15.2344	18.7313	19.0768	23.4687		17.8721	-0.672217	8.01738	-1.12348	1.63737	-3.32081		16.7486	0.96515	4.69657	17.4214	14.4457	15.2344
15.2422	18.1456	17.4601	18.9028		13.3814	-1.84015	7.3119	-1.00844	1.45802	-3.06794		12.373	-0.382134	4.24396	13.0862	13.8759	15.2422
15.25	17.5532	15.8741	14.6368		9.03538	-3.2586	6.19738	-0.801465	1.18465	-2.86922		8.23391	-2.07395	3.32816	9.12005	13.3032	15.25
15.2578	16.9612	14.3667	11.3712		5.28606	-4.44331	4.88734	-0.648165	0.840875	-2.71075		4.63789	-3.60243	2.17658	6.26299	12.7337	15.2578
15.2656	16.3763	12.9825	9.33489		2.28273	-5.17543	3.53966	-0.678361	0.562807	-2.51202		1.60437	-4.61262	1.02764	4.99062	12.1729	15.2656
15.2734	15.8047	11.7573	8.3171		0.464924	-5.47362	2.20403	-0.761407	0.377932	-2.2424		-0.296483	-5.09568	-0.038372	5.10445	11.6258	15.2734
15.2812	15.2521	10.7146	7.73406		-0.122487	-5.49341	1.02693	-0.85343	0.213962	-1.95532		-0.975917	-5.27944	-0.928382	5.44856	11.0971	15.2812
15.2891	14.7236	9.86594	7.30255		0.277061	-5.28491	0.135542	-0.943976	-0.042301	-1.7725		-0.666915	-5.32722	-1.63696	5.61281	10.5904	15.2891
15.2969	14.2233	9.21162	7.07141		1.18527	-4.93588	-0.46954	-1.04536	-0.236021	-1.65723		0.139915	-5.1719	-2.12677	5.59386	10.1092	15.2969
15.3047	13.7549	8.74262	7.18231		2.14536	-4.60384	-0.928944	-1.19941	-0.432471	-1.56536		0.945947	-5.03631	-2.4943	5.69919	9.65618	15.3047
15.3125	13.3214	8.4422	7.58045		2.99819	-4.29271	-1.32557	-1.49278	-0.655611	-1.44591		1.50541	-4.94832	-2.77148	5.86799	9.23391	15.3125
15.3203	12.9251	8.28802	8.04217		3.5789	-3.96322	-1.6217	-1.94893	-0.859515	-1.23335		1.62998	-4.82273	-2.85506	5.83669	8.84442	15.3203
15.3281	12.5679	8.25445	8.47302		3.86176	-3.59834	-1.85236	-2.51536	-0.924826	-1.05196		1.3464	-4.52316	-2.90432	5.54138	8.48944	15.3281
15.3359	12.251	8.31465	8.87491		3.98921	-3.20041	-2.07487	-3.04355	-0.987253	-1.01143		0.945663	-4.18766	-3.0863	5.28734	8.17042	15.3359
15.3438	11.9756	8.44241	9.31077		4.0282	-2.87844	-2.29096	-3.55739	-0.930588	-1.15915		0.470812	-3.80902	-3.45011	5.16077	7.88855	15.3438
15.3516	11.7422	8.61353	9.83125		4.01411	-2.67645	-2.4216	-4.06783	-0.727396	-1.60484		-0.053714	-3.40385	-4.02644	5.27269	7.64472	15.3516
15.3594	11.5513	8.80701	10.1727		3.85258	-2.51216	-2.48262	-4.43515	-0.673026	-2.08349		-0.582568	-3.18519	-4.56611	5.59769	7.43961	15.3594
15.3672	11.4031	9.00605	10.3253		3.52435	-2.37919	-2.49626	-4.69635	-0.721788	-2.55419		-1.172	-3.10098	-5.05045	6.04125	7.27365	15.3672
15.375	11.2976	9.19852	10.1186		3.10792	-2.25278	-2.50361	-4.64329	-0.864179	-2.8875		-1.53537	-3.11695	-5.39111	6.4138	7.14715	15.375
15.3828	11.235	9.37655	9.60984		2.86622	-2.07641	-2.57237	-4.25725	-1.03825	-2.86314		-1.39103	-3.11466	-5.43551	6.41723	7.06025	15.3828
15.3906	11.2149	9.5353	9.42162		2.78818	-1.81	-2.72143	-4.338	-0.924329	-2.56878		-1.54982	-2.73433	-5.29021	6.15343	7.01303	15.3906
15.3984	11.2372	9.67135	9.98953		2.77546	-1.54922	-2.956	-5.29308	-0.676533	-1.85349		-2.51762	-2.22575	-4.80949	5.86716	7.0055	15.3984
15.4062	11.3014	9.78217	11.0385		2.78517	-1.27601	-3.21528	-6.51251	-0.495534	-0.931399		-3.72734	-1.77155	-4.14668	5.85033	7.03757	15.4062
15.4141	11.407	9.86718	11.6527		2.80605	-1.03963	-3.44766	-7.05563	-0.564152	-0.364598		-4.24958	-1.60378	-3.81226	5.92995	7.10908	15.4141
15.4219	11.5533	9.92976	11.228		2.75657	-0.732572	-3.70328	-6.46952	-0.981259	-0.364583		-3.71295	-1.71383	-4.06786	5.76808	7.21973	15.4219
15.4297	11.7399	9.97832	10.4342		2.69911	-0.456237	-3.9213	-5.34549	-1.71882	-0.644518		-2.64637	-2.17505	-4.56582	5.70797	7.36911	15.4297
15.4375	11.966	10.0253	9.4658		2.50094	-0.194992	-4.0301	-3.92424	-2.51835	-0.724485		-1.42331	-2.71334	-4.75459	5.65633	7.55669	15.4375
15.4453	12.2309	10.0846	8.84805		2.38385	-0.128169	-4.09665	-2.7866	-2.99033	-0.395803		-0.402753	-3.1185	-4.49246	5.48356	7.78176	15.4453
15.4531	12.5336	10.1686	8.78979		2.48119	-0.098313	-4.24135	-2.55895	-2.90319	0.197318		-0.077757	-3.00151	-4.04404	5.0368	8.04346	15.4531
15.4609	12.8729	10.286	9.06409		2.73366	-0.01934	-4.52953	-2.65514	-2.61059	0.61211		0.078522	-2.62993	-3.91742	4.71899	8.34066	15.4609
15.4688	13.247	10.4409	9.65273		3.39472	-0.125376	-4.70971	-2.72827	-2.65854	0.527646		0.666452	-2.78391	-4.18206	5.06793	8.672	15.4688
15.4766	13.654	10.6336	10.6393		4.09919	-0.16102	-4.58055	-3.33377	-3.00531	0.129436		0.765421	-3.16633	-4.45111	5.51579	9.03576	15.4766
15.4844	14.0917	10.862	11.8857		4.45306	-0.182884	-4.32384	-4.65062	-3.2487	-0.190912		-0.197564	-3.43158	-4.51476	5.67431	9.42993	15.4844
15.4922	14.5574	11.1241	12.6681		4.16638	-0.278944	-4.13545	-5.85197	-3.42564	-0.372335		-1.68559	-3.70458	-4.50779	6.07332	9.85213	15.4922
15.5	15.0485	11.4214	13.131		3.30809	-0.453751	-4.38894	-6.47146	-3.92692	-0.841326		-3.16337	-4.38067	-5.23026	7.52016	10.2997	15.5
15.5078	15.5619	11.7604	14.6606		2.39244	-0.496367	-5.05748	-6.89992	-5.54142	-1.86394		-4.50747	-6.03779	-6.92142	10.2312	10.7695	15.5078
15.5156	16.0945	12.1552	15.4497		1.71157	-0.439816	-5.67739	-6.79257	-6.14559	-2.5322		-5.081	-6.5854	-8.20959	11.6868	11.2585	15.5156
15.5234	16.6431	12.6294	14.6062		1.51317	-0.291015	-6.09032	-5.69554	-5.62017	-2.29406		-4.18237	-5.91119	-8.38438	11.0785	11.7632	15.5234
15.5312	17.2044	13.2162	13.8067		1.58129	-0.087281	-6.48559	-4.35341	-5.43087	-1.54862		-2.77211	-5.51815	-8.03421	10.1333	12.2803	15.5312
15.5391	17.7748	13.9556	13.3849		2.11612	0.129277	-6.89298	-3.15014	-5.21514	-0.993843		-1.03403	-5.08587	-7.88683	9.44125	12.8063	15.5391
15.5469	18.3505	14.8901	12.6327		2.87407	0.481622	-7.01862	-2.02534	-4.54299	-0.769007		0.848734	-4.06137	-7.78762	8.82395	13.3376	15.5469
15.5547	18.9271	16.059	10.9768		3.47785	0.865003	-6.8673	-1.23778	-2.98028	-0.149775		2.24007	-2.11528	-7.01708	7.66366	13.8703	15.5547
15.5625	19.4999	17.4916	9.1464		3.7231	1.27914	-6.58369	-0.919959	-0.975816	0.615276		2.80314	0.303324	-5.96842	6.60088	14.3998	15.5625
15.5703	20.0632	19.1977	8.57969		2.89912	1.43531	-6.29764	-1.00765	-0.153462	1.10019		1.89147	1.28185	-5.19745	5.67752	14.9213	15.5703
15.5781	20.6106	21.1575	9.37923		1.60517	1.44935	-5.8849	1.9043	-0.149547	2.45366		3.50947	1.2998	-3.43125	5.07733	15.429	15.5781
15.5859	21.1345	23.3143	11.8818		0.219339	1.5251	-5.27701	4.94452	0.563403	3.99937		5.16386	2.0885	-1.27764	5.71486	15.9164	15.5859
15.5938	21.6265	25.5702	14.69		-1.47987	1.85097	-4.33595	6.86342	-4.11225	5.5695		5.38354	-2.26128	1.23355	5.96805	16.376	15.5938
15.6016	22.0773	27.7883	30.5765		-2.82455	2.59329	-2.70296	-6.43022	-23.2403	9.41165		-9.25477	-20.647	6.70869	23.5999	16.7996	15.6016
[truncated: 6,929 more rows]
